# Supplementary material for: Rational design of alternative treatment options for radioresistant rectal cancer using patient-derived organoids
Source: Br J Cancer. 2025 Apr 10;132(10):973–81. doi: 10.1038/s41416-025-02989-4 (PMC12081638; doi:10.1038/s41416-025-02989-4)
Supplement: Supplementary file 2 — Supplementary Tables. [file 41416_2025_2989_MOESM2_ESM.xlsx]

## Sheet: s1_clinical_data
Clinical data and mutation status of organoids
Organoid ID	Sex	Stage	CRC location	Origin	Neoadjuvants	Adjuvants	In vitro mean rAUC ± sd (radiation)	pfs_from_surgery(a)	os_from_surgery(a)	APC	Other Wnt	TP53	KRAS	BRAF	CMS4 (Yes/No)	MSI-status
HUB005 (1)	Male	T3N2	Rectum	Primary	NA	Chemo	0.697 ± 0.0847	148*	1003☨	Ser1356*	Not detected	Arg282Trp	Not detected	Not detected	Unknown	MMR+
HUB183 (1)	Male	T3N0M1a	Rectum	Primary	5*5 Gy, CAPOX-B	CAPOX-B	0.675 ± 0.108	14*	510☨	Not detected	Not detected	Leu137*	Not detected	Not detected	Unknown	MMR+
Tor10 (2)	Female	T4N2M1	Rectosigmoid	Primary	Yes	NA	NA	NA	NA	Not detected	Not detected	S215I	Not detected	V600E	Yes	MMR+
Tor9 (3)	Male	IV	Ascending colon	Primary	Yes	NA	NA	NA	NA	T1556fs*3	Not mutated	G245S	G12D	Not detected	Not mutated	MMR+
p19b (4)	NA	NA	Colon	Primary	NA	NA	NA	NA	NA	NA	CTNNB1_intronic; AXIN1_p.H530Y (missense)	p.R158H, p.Q331_splice	Not mutated	V600E	NA	MMR+
PIP02-1 (5)	Male	pT3N1M0 (metachronous peritoneal mets.)	Colon	Peritoneal met.	No	No	NA	NA	NA	Mutant	Unknown	NA	Mutant	Unknown	Yes	MMR+
PIP03-1 (5)	Male	cT4N1M1	Colon	Peritoneal met.	No	No	NA	NA	NA	Mutant	Unknown	NA	Mutant	Unknown	Yes	MMR+
L145 (6)	NA	NA	Colon	Liver met.	Yes	NA	NA	NA	NA	T1493T	Not detected	Arg110Pro	G12D	Not detected	Unknown	MMR+
CRM1 (7)	NA	p3TN0M0	Colon	Primary	Yes	CAPOX	NA	NA	NA	Unnown	Not mutated	Not mutated	Mutant	Not mutated	No	MSI
HUB006 (7)	NA	NA	Colon	Primary	NA	NA	NA	NA	NA	Unnown	Not mutated	Mutant	Not mutated	Mutant	No	MMR+
HUB106 (1)	Female	T3N0	Rectum	Primary	NA	NA	0.407 ± 0.0667	1857	1857☨	Glu1309Aspfs*4	Not detected	Tyr126Cys	Not detected	Not detected	NA	MMR+
HUB062 (1)	Male	T3N1	Rectum	Primary	NA	NA	0.364 ± 0.0892	2175	2175	NA	Not detected	Arg213X	Not detected	Not detected	NA	MMR+
CAPOX(-B): Capecitabine, Oxaliplatin, Bevacizumab; OS: overall survival; PFS: progression-free survival, sd: standard deviation (of biological replicates) rAUC; relative area under the curve
a. From time of surgery, days.
☨ Died. * Progressed.
Ref	Doi
1. Andel et al. Cell Reports, 2024	https://doi.org/10.1016/j.celrep.2024.113735
2. Ubink et al., BJS, 2019	10.1038/s41416-022-01742-5
3. Laoukili et al., Cell reports, 2022	https://doi.org/10.1016/j.celrep.2022.111728
4. van de Wetering et al., Cell, 2015	10.1016/j.cell.2015.03.053
5. Laoukili et al., BJC, 2022	https://doi.org/10.1038/s41416-022-01742-5
6. van der Waal et al., Sci.Rep., 2019	https://doi.org/10.1038/s41598-018-37316-w
7. Küçükköse et al., Cancers, 2021	https://doi.org/10.3390/cancers13215434

## Sheet: s2_crc_organoid_medium
Colorectal cancer organoid culture medium supplements
Supplement	Company	Concentration
GlutaMAX	Gibco	2 mM
HEPES buffer	Lonza	10 mM
penicillin/streptomycin	Gibco	50 U/mL
R-spondin-conditioned medium	Produced in-house	0.2
Noggin-conditioned medium	Produced in-house	100 ng/ml
B27	Invitrogen	1x
Nicotinamide	Sigma-Aldrich	10 mM
N-acetylcysteine	Sigma-Aldrich	1 mM
Gastrin	Sigma-Aldrich	10 nM
A83-01	SignalChem	500 nM
EGF	Sigma-Aldrich	50 ng/mL
SB203580	Centaur	10 μM

## Sheet: s3_wb_antibodies
Protein	Primary antibody	Molecular weight	Concentration	Secondary antibody	Concentration
GS	Abcam (ab76598), Lot No. GR3240722-1	1/1000	42 kDa	Dako, Polyclonal Goat Anti-rabbit Immunoglobulins/ HRP. Ref No. P0448. Lot No. 20073563.	1/1000
GPX2	Abcam (ab137431), Lot No. GR3390221-4	1/1000	22 kDa	Dako, Polyclonal Goat Anti-rabbit Immunoglobulins/ HRP. Ref No. P0448. Lot No. 20073563.	1/1000
GCLC	Abcam (ab190685), Lot No. GR3350103-14	1/1000	73 kDa	Dako, Polyclonal Goat Anti-rabbit Immunoglobulins/ HRP. Ref No. P0448. Lot No. 20073563.	1/1000
TXNRD1	Abcam (ab16840), Lot No. GR172892-2	1/1000	55 kDa	Dako, Polyclonal Goat Anti-rabbit Immunoglobulins/ HRP. Ref No. P0448. Lot No. 20073563.	1/1000
pNRF2	ABGENT, Cat. No. AJ1555b, Lot No. YE041803	1/1000	110 kDa	Dako, Polyclonal Goat Anti-rabbit Immunoglobulins/ HRP. Ref No. P0448. Lot No. 20073563.	1/1000
G6PD	Abcam (ab76598)	1/1000	59 kDa	Dako, Polyclonal Goat Anti-rabbit Immunoglobulins/ HRP. Ref No. P0448. Lot No. 20073563.	1/1000
GAPDH	Cell Signaling Technology, Ref No. 06/2020, Lot No. 8	1/1000	37 kDa	Dako, Polyclonal Goat Anti-rabbit Immunoglobulins/ HRP. Ref No. P0448. Lot No. 20073563.	1/1000

## Sheet: s4_drugs_concentrations
drug name	company	solvent	main mechanism of action	concentrations (μM)
RRx-001	MedChemExpress (HY-16438 )	DMSO	alkylation of thiol sulfurs; ROS inducer	See experiment
BSO	Santa Cruz Biotechnology (sc-218630)	Tween-20	Glutamate-Cysteine Ligase Catalytic Subunit inhibitor	See experiment
BPTES	MedChemExpress (HY-12683)	DMSO	glutaminase inhibitor	Low: 0.15 μM, Mid: 0.2 μM, High: 0.3 μM
Telaglenastat	MedChemExpress (HY-12248)	DMSO	glutaminase 1 inhibitor	Low: 0.1 μM, Mid: 0.15 - 5 μM, High: 10 μM
Polydatin	MedChemExpress (HY-N0120A)	DMSO	glucose-6-phosphate dehydrogenase inhibitor	Low: 10 μM, Mid: 50 - 175 μM, High: 200 μM
Ethacrynin acid	MedChemExpress (HY-B1640)	DMSO	glutathione S-transferase inhibitor, inhibits NF-kB signalling	Low: 7.5 μM, Mid: 15 μM, High: 30 μM
ML-385	MedChemExpress (HY-100523)	DMSO	nuclear factor erythroid 2-related factor 2 inhibitor	Low: 4 μM, Mid: 5 - 50 μM, High: 70 μM
(E)-Daporinad	MedChemExpress (HY-50876)	DMSO	nicotinamide phosphoribosyltransferase inhibitor	Low: 0.01 μM, Mid: 0.05 - 0.30 μM, High: 0.60 μM
Malic enzyme inhibitor	MedChemExpress (HY-124861)	DMSO	Malic enzyme 1 inhibitor	Low: 1 μM, Mid: 1 - 50 μM, High: 100 μM
Ivosidenib	MedChemExpress (HY-18767)	DMSO	Isocitrate dehydrogenase 1 inhibitor	Low: 0.05 μM, Mid: 0.1 - 1 μM, High: 1.5 μM
G6PDi-1	MedChemExpress (HY-W107464)	DMSO	glucose-6-phosphate dehydrogenase inhibitor	Low: 10 μM, Mid: 15 - 75 μM, High: 100 μM
DS18561882	MedChemExpress (HY-130251)	DMSO	methylenetetrahydrofolate dehydrogenase 2 inhibitor	Low: 0.5 μM, Mid: 1 μM, High: 3 μM
Auranofin	Santa Cruz Biotechnology (sc-202476)	DMSO	antiinflammatory, thioredoxin reductase inhbitor	Low: 0.1 μM, Mid: 0.3 - 2 μM, High: 4 μM
Erastin	MedChemExpress (HY-15763)	DMSO	ferroptosis inducer	Low: 1.5 μM, Mid: 3 - 6 μM, High: 7.5 μM

## Sheet: s5_degs_t1vst0_resistant
	pathway	logFC	AveExpr	t	P.Value	adj.P.Val	B	timepoint	group2	direction	group
1	REACTOME_UNWINDING_OF_DNA	1.11555	-0.02211	6.4007	7.35e-08	1.7e-05	7.99644	t1vst0	resistant	1	Other
2	KEGG_DNA_REPLICATION	1.02933	-0.01462	6.09794	2.09e-07	2.26e-05	6.99634	t1vst0	resistant	1	DNA repair
3	REACTOME_ACTIVATION_OF_THE_PRE_REPLICATIVE_COMPLEX	1.01768	-0.01384	5.68182	8.75e-07	4.79e-05	5.62786	t1vst0	resistant	1	Other
4	REACTOME_CDC6_ASSOCIATION_WITH_THE_ORC_ORIGIN_COMPLEX	0.99693	0.00032	5.50059	1.63e-06	6.81e-05	5.03581	t1vst0	resistant	1	Other
5	REACTOME_DNA_STRAND_ELONGATION	0.981636	-0.01847	5.94608	3.53e-07	3.01e-05	6.49579	t1vst0	resistant	1	DNA repair
6	REACTOME_RESOLUTION_OF_D_LOOP_STRUCTURES_THROUGH_SYNTHESIS_DEPENDENT_STRAND_ANNEALING_SDSA_	0.946137	-0.01033	5.28228	3.42e-06	9.72e-05	4.32723	t1vst0	resistant	1	Other
7	REACTOME_RESOLUTION_OF_D_LOOP_STRUCTURES	0.922095	-0.01586	5.42619	2.1e-06	7.91e-05	4.7937	t1vst0	resistant	1	Other
8	BIOCARTA_NPC_PATHWAY	0.919205	0.007043	4.73002	2.18e-05	0.000247	2.56615	t1vst0	resistant	1	Other
9	BIOCARTA_MCM_PATHWAY	0.915103	-0.00934	4.91667	1.17e-05	0.000167	3.15536	t1vst0	resistant	1	Other
10	REACTOME_PROCESSIVE_SYNTHESIS_ON_THE_LAGGING_STRAND	0.908839	-0.00493	5.80206	5.79e-07	3.61e-05	6.02222	t1vst0	resistant	1	DNA repair
11	REACTOME_LAGGING_STRAND_SYNTHESIS	0.904372	-0.00635	5.59118	1.19e-06	5.53e-05	5.3314	t1vst0	resistant	1	DNA repair
12	BIOCARTA_CPSF_PATHWAY	0.896938	-0.03674	4.91698	1.17e-05	0.000167	3.15634	t1vst0	resistant	1	Other
13	REACTOME_FOLDING_OF_ACTIN_BY_CCT_TRIC	0.896378	0.014396	4.24898	0.000104	0.000741	1.08451	t1vst0	resistant	1	Microtubule formations and intracellular transport
14	REACTOME_PCNA_DEPENDENT_LONG_PATCH_BASE_EXCISION_REPAIR	0.896275	-0.01604	6.46141	5.96e-08	1.61e-05	8.19714	t1vst0	resistant	1	DNA repair
15	REACTOME_POLYMERASE_SWITCHING	0.893164	-0.00287	5.63468	1.03e-06	4.94e-05	5.4736	t1vst0	resistant	1	DNA repair
16	REACTOME_M_G1_TRANSITION	0.891992	-0.00423	4.98591	9.29e-06	0.000154	3.37561	t1vst0	resistant	1	Cell cycle
17	REACTOME_ASSOCIATION_OF_LICENSING_FACTORS_WITH_THE_PRE_REPLICATIVE_COMPLEX	0.888717	0.003842	5.2976	3.25e-06	9.4e-05	4.37675	t1vst0	resistant	1	Other
18	REACTOME_ACTIVATION_OF_ATR_IN_RESPONSE_TO_REPLICATION_STRESS	0.888563	-0.01713	5.39997	2.29e-06	8.18e-05	4.70853	t1vst0	resistant	1	Other
19	REACTOME_SYNTHESIS_OF_DNA	0.887085	-0.00943	5.36199	2.61e-06	8.46e-05	4.58531	t1vst0	resistant	1	Cell cycle
20	BIOCARTA_SM_PATHWAY	0.880635	-0.00404	4.78121	1.84e-05	0.000217	2.72703	t1vst0	resistant	1	Other
21	CIN25_signature	0.875514	-0.02467	5.12873	5.75e-06	0.000129	3.83254	t1vst0	resistant	1	Other
22	REACTOME_DNA_REPLICATION_PRE_INITIATION	0.871742	-0.00638	4.9871	9.25e-06	0.000154	3.37942	t1vst0	resistant	1	Cell cycle
23	REACTOME_INTERACTIONS_OF_REV_WITH_HOST_CELLULAR_PROTEINS	0.866389	0.006058	4.9624	1e-05	0.000154	3.30072	t1vst0	resistant	1	Protein processing
24	REACTOME_HOMOLOGOUS_RECOMBINATION_REPAIR_OF_REPLICATION_INDEPENDENT_DOUBLE_STRAND_BREAKS	0.862571	0.014762	5.03806	7.8e-06	0.000142	3.54208	t1vst0	resistant	1	Other
25	CIN70_signature	0.860544	-0.02046	4.71401	2.29e-05	0.000253	2.51593	t1vst0	resistant	1	Other
26	REACTOME_RESOLUTION_OF_AP_SITES_VIA_THE_MULTIPLE_NUCLEOTIDE_PATCH_REPLACEMENT_PATHWAY	0.860352	-0.01708	5.75842	6.73e-07	4.04e-05	5.87898	t1vst0	resistant	1	DNA repair
27	REACTOME_HOMOLOGOUS_DNA_PAIRING_AND_STRAND_EXCHANGE	0.859332	-0.01545	5.3193	3.02e-06	9.17e-05	4.44699	t1vst0	resistant	1	Other
28	REACTOME_REPAIR_SYNTHESIS_FOR_GAP_FILLING_BY_DNA_POL_IN_TC_NER	0.853468	-0.01103	6.17663	1.59e-07	2.15e-05	7.25606	t1vst0	resistant	1	DNA repair
29	REACTOME_REGULATION_OF_GLUCOKINASE_BY_GLUCOKINASE_REGULATORY_PROTEIN	0.853085	0.002236	5.01138	8.53e-06	0.000151	3.45685	t1vst0	resistant	1	Protein processing
30	HALLMARK_E2F_TARGETS	0.852355	-0.01632	5.07409	6.91e-06	0.000138	3.65732	t1vst0	resistant	1	Other
31	REACTOME_DNA_REPLICATION	0.850924	-0.01217	5.0633	7.16e-06	0.000138	3.62278	t1vst0	resistant	1	Cell cycle
32	REACTOME_NUCLEAR_IMPORT_OF_REV_PROTEIN	0.845877	0.006406	4.85309	1.45e-05	0.000189	2.95387	t1vst0	resistant	1	Protein processing
33	REACTOME_TRANSPORT_OF_MATURE_MRNAS_DERIVED_FROM_INTRONLESS_TRANSCRIPTS	0.84532	0.009362	4.94878	1.05e-05	0.000156	3.25737	t1vst0	resistant	1	Protein processing
34	REACTOME_G1_S_SPECIFIC_TRANSCRIPTION	0.839366	-0.01169	5.57128	1.28e-06	5.76e-05	5.26641	t1vst0	resistant	1	Other
35	REACTOME_ORC1_REMOVAL_FROM_CHROMATIN	0.838986	-0.00146	4.67243	2.63e-05	0.000277	2.38579	t1vst0	resistant	1	Cell cycle
36	BIOCARTA_RANMS_PATHWAY	0.838466	-0.01834	5.40164	2.28e-06	8.18e-05	4.71396	t1vst0	resistant	1	Other
37	REACTOME_TRANSPORT_OF_THE_SLBP_DEPENDANT_MATURE_MRNA	0.836696	0.005707	4.97565	9.61e-06	0.000154	3.34293	t1vst0	resistant	1	Protein processing
38	REACTOME_ASSEMBLY_OF_THE_PRE_REPLICATIVE_COMPLEX	0.830211	-0.00151	4.59499	3.39e-05	0.000327	2.14446	t1vst0	resistant	1	Cell cycle
39	KEGG_HOMOLOGOUS_RECOMBINATION	0.825894	-0.00588	5.82718	5.32e-07	3.45e-05	6.10473	t1vst0	resistant	1	Other
40	REACTOME_G1_S_TRANSITION	0.821008	-0.00952	4.98821	9.21e-06	0.000154	3.38295	t1vst0	resistant	1	Cell cycle
41	REACTOME_EXPORT_OF_VIRAL_RIBONUCLEOPROTEINS_FROM_NUCLEUS	0.820805	0.003615	4.96555	9.94e-06	0.000154	3.31075	t1vst0	resistant	1	Protein processing
42	REACTOME_POLO_LIKE_KINASE_MEDIATED_EVENTS	0.820678	-0.03058	4.99444	9.02e-06	0.000154	3.40279	t1vst0	resistant	1	Other
43	REACTOME_VIRAL_MESSENGER_RNA_SYNTHESIS	0.820483	0.004282	4.88671	1.29e-05	0.000176	3.0603	t1vst0	resistant	1	Other
44	REACTOME_DOUBLE_STRAND_BREAK_REPAIR	0.81367	0.015739	4.95718	1.02e-05	0.000155	3.2841	t1vst0	resistant	1	Other
45	REACTOME_CDT1_ASSOCIATION_WITH_THE_CDC6_ORC_ORIGIN_COMPLEX	0.813667	0.000525	4.47795	4.97e-05	0.000438	1.7824	t1vst0	resistant	1	Cell cycle
46	REACTOME_NUCLEAR_PORE_COMPLEX_NPC_DISASSEMBLY	0.811548	-0.00249	5.2348	4.02e-06	0.000107	4.17391	t1vst0	resistant	1	Protein processing
47	REACTOME_SNRNP_ASSEMBLY	0.811014	0.00298	4.90094	1.23e-05	0.000171	3.10543	t1vst0	resistant	1	Protein processing
48	REACTOME_E2F_MEDIATED_REGULATION_OF_DNA_REPLICATION	0.808046	-0.0042	4.91412	1.18e-05	0.000167	3.14725	t1vst0	resistant	1	Other
49	BIOCARTA_P27_PATHWAY	0.801134	-0.01532	4.53734	4.1e-05	0.000375	1.96571	t1vst0	resistant	1	Other
50	REACTOME_MITOTIC_M_M_G1_PHASES	0.798439	-0.01717	5.15123	5.33e-06	0.000123	3.9048	t1vst0	resistant	1	Cell cycle
51	REACTOME_PROCESSING_OF_INTRONLESS_PRE_MRNAS	0.796274	-0.00735	4.6443	2.89e-05	0.000294	2.29798	t1vst0	resistant	1	Other
52	KEGG_PROTEASOME	0.795016	0.010214	4.15031	0.000143	0.00092	0.788417	t1vst0	resistant	1	Cell cycle
53	KEGG_MISMATCH_REPAIR	0.794975	-0.01099	5.25024	3.81e-06	0.000103	4.22375	t1vst0	resistant	1	DNA repair
54	REACTOME_MITOCHONDRIAL_TRANSLATION	0.793065	0.010678	4.32653	8.12e-05	0.000618	1.31924	t1vst0	resistant	1	Other
55	REACTOME_HDR_THROUGH_HOMOLOGOUS_RECOMBINATION_HRR_	0.790927	-0.01973	5.49784	1.64e-06	6.81e-05	5.02686	t1vst0	resistant	1	DNA repair
56	REACTOME_MASTL_FACILITATES_MITOTIC_PROGRESSION	0.786587	-0.06678	5.47886	1.75e-06	6.93e-05	4.96505	t1vst0	resistant	1	Other
57	REACTOME_SWITCHING_OF_ORIGINS_TO_A_POST_REPLICATIVE_STATE	0.786086	-0.00467	4.55989	3.81e-05	0.000357	2.03554	t1vst0	resistant	1	Cell cycle
58	REACTOME_TRNA_MODIFICATION_IN_THE_NUCLEUS_AND_CYTOSOL	0.781827	0.019224	4.75318	2.02e-05	0.000234	2.63887	t1vst0	resistant	1	Other
59	BIOCARTA_RB_PATHWAY	0.781142	-0.00175	4.90351	1.22e-05	0.000171	3.1136	t1vst0	resistant	1	Other
60	REACTOME_REGULATION_OF_ORNITHINE_DECARBOXYLASE_ODC	0.776107	-0.00039	4.11305	0.00016	0.001011	0.677391	t1vst0	resistant	1	Cell cycle
61	REACTOME_FORMATION_OF_TUBULIN_FOLDING_INTERMEDIATES_BY_CCT_TRIC	0.775729	0.022629	4.84007	1.51e-05	0.000194	2.91271	t1vst0	resistant	1	Microtubule formations and intracellular transport
62	REACTOME_INITIATION_OF_NUCLEAR_ENVELOPE_NE_REFORMATION	0.774567	-0.02314	5.63241	1.04e-06	4.94e-05	5.46618	t1vst0	resistant	1	Other
63	BIOCARTA_ATRBRCA_PATHWAY	0.773894	-0.0145	4.97563	9.61e-06	0.000154	3.34287	t1vst0	resistant	1	Other
64	REACTOME_SUMOYLATION_OF_DNA_REPLICATION_PROTEINS	0.772444	-0.0005	4.86559	1.39e-05	0.000183	2.99341	t1vst0	resistant	1	Protein processing
65	REACTOME_POSTMITOTIC_NUCLEAR_PORE_COMPLEX_NPC_REFORMATION	0.769512	0.009415	4.09994	0.000167	0.001042	0.638447	t1vst0	resistant	1	Protein processing
66	HALLMARK_G2M_CHECKPOINT	0.766868	-0.01181	5.15716	5.22e-06	0.000123	3.92384	t1vst0	resistant	1	Other
67	REACTOME_TRNA_PROCESSING_IN_THE_NUCLEUS	0.766363	0.001433	4.61016	3.23e-05	0.000313	2.19163	t1vst0	resistant	1	Protein processing
68	REACTOME_CROSS_PRESENTATION_OF_SOLUBLE_EXOGENOUS_ANTIGENS_ENDOSOMES_	0.766038	0.00909	4.21073	0.000118	0.000788	0.969369	t1vst0	resistant	1	Cell cycle
69	REACTOME_P53_INDEPENDENT_G1_S_DNA_DAMAGE_CHECKPOINT	0.762462	0.00791	4.26323	9.95e-05	0.000717	1.12751	t1vst0	resistant	1	Cell cycle
70	REACTOME_SUMOYLATION_OF_SUMOYLATION_PROTEINS	0.761891	-0.00638	4.62981	3.03e-05	0.000307	2.2528	t1vst0	resistant	1	Protein processing
71	REACTOME_INTERACTIONS_OF_VPR_WITH_HOST_CELLULAR_PROTEINS	0.761792	0.006753	4.61345	3.19e-05	0.000313	2.20186	t1vst0	resistant	1	Protein processing
72	REACTOME_AUTODEGRADATION_OF_THE_E3_UBIQUITIN_LIGASE_COP1	0.761156	0.005416	4.39257	6.56e-05	0.000535	1.52049	t1vst0	resistant	1	Cell cycle
73	REACTOME_THE_ROLE_OF_GTSE1_IN_G2_M_PROGRESSION_AFTER_G2_CHECKPOINT	0.759513	0.002889	5.03111	7.98e-06	0.000144	3.51985	t1vst0	resistant	1	Cell cycle
74	REACTOME_SCF_BETA_TRCP_MEDIATED_DEGRADATION_OF_EMI1	0.758322	0.006595	4.30478	8.71e-05	0.00065	1.25325	t1vst0	resistant	1	Cell cycle
75	REACTOME_CHK1_CHK2_CDS1_MEDIATED_INACTIVATION_OF_CYCLIN_B_CDK1_COMPLEX	0.756264	-0.00157	4.238	0.000108	0.00076	1.05141	t1vst0	resistant	1	Other
76	REACTOME_FANCONI_ANEMIA_PATHWAY	0.751627	-0.01418	4.89832	1.24e-05	0.000171	3.09711	t1vst0	resistant	1	Other
77	REACTOME_NS1_MEDIATED_EFFECTS_ON_HOST_PATHWAYS	0.749189	0.010184	4.71809	2.26e-05	0.000253	2.52871	t1vst0	resistant	1	Protein processing
78	REACTOME_HDR_THROUGH_SINGLE_STRAND_ANNEALING_SSA_	0.747539	-0.01483	4.92529	1.14e-05	0.000167	3.18272	t1vst0	resistant	1	Other
79	REACTOME_PROCESSING_OF_CAPPED_INTRONLESS_PRE_MRNA	0.746036	-0.01346	4.79506	1.75e-05	0.000209	2.77066	t1vst0	resistant	1	Other
80	REACTOME_S_PHASE	0.74484	-0.01374	5.00959	8.58e-06	0.000151	3.45113	t1vst0	resistant	1	Cell cycle
81	REACTOME_EXTENSION_OF_TELOMERES	0.744286	-0.01716	4.62177	3.11e-05	0.000311	2.22777	t1vst0	resistant	1	DNA repair
82	REACTOME_GAP_FILLING_DNA_REPAIR_SYNTHESIS_AND_LIGATION_IN_GG_NER	0.740238	-0.01058	5.65221	9.69e-07	4.91e-05	5.53095	t1vst0	resistant	1	DNA repair
83	REACTOME_TRNA_PROCESSING	0.738546	0.00741	4.40398	6.32e-05	0.000529	1.55537	t1vst0	resistant	1	Protein processing
84	REACTOME_CYCLIN_E_ASSOCIATED_EVENTS_DURING_G1_S_TRANSITION	0.736863	-0.00854	4.68394	2.53e-05	0.000274	2.42178	t1vst0	resistant	1	Cell cycle
85	REACTOME_APC_C_CDC20_MEDIATED_DEGRADATION_OF_MITOTIC_PROTEINS	0.735812	0.00049	4.27074	9.71e-05	0.000703	1.1502	t1vst0	resistant	1	Cell cycle
86	REACTOME_REGULATION_OF_MITOTIC_CELL_CYCLE	0.7333	-0.00481	4.61022	3.23e-05	0.000313	2.19182	t1vst0	resistant	1	Cell cycle
87	REACTOME_APC_C_MEDIATED_DEGRADATION_OF_CELL_CYCLE_PROTEINS	0.732779	-0.00544	4.58394	3.52e-05	0.000336	2.11012	t1vst0	resistant	1	Cell cycle
88	REACTOME_RESOLUTION_OF_ABASIC_SITES_AP_SITES_	0.731291	-0.01026	5.15349	5.29e-06	0.000123	3.91207	t1vst0	resistant	1	DNA repair
89	REACTOME_REMOVAL_OF_THE_FLAP_INTERMEDIATE_FROM_THE_C_STRAND	0.730119	-0.01193	5.98394	3.1e-07	2.98e-05	6.62049	t1vst0	resistant	1	DNA repair
90	REACTOME_RNA_POLYMERASE_III_TRANSCRIPTION_INITIATION_FROM_TYPE_1_PROMOTER	0.729977	-0.00641	4.82534	1.59e-05	0.000203	2.86619	t1vst0	resistant	1	Other
91	REACTOME_MITOTIC_G1_PHASE_AND_G1_S_TRANSITION	0.729333	-0.01087	5.21318	4.32e-06	0.000111	4.10418	t1vst0	resistant	1	Cell cycle
92	REACTOME_PENTOSE_PHOSPHATE_PATHWAY	0.728234	-0.02479	5.08232	6.72e-06	0.000138	3.6837	t1vst0	resistant	1	Other
93	REACTOME_METABOLISM_OF_COFACTORS	0.727752	-0.0237	6.3603	8.46e-08	1.7e-05	7.86289	t1vst0	resistant	1	Other
94	REACTOME_MISMATCH_REPAIR	0.725662	-0.01576	5.07198	6.96e-06	0.000138	3.65057	t1vst0	resistant	1	DNA repair
95	REACTOME_P53_DEPENDENT_G1_DNA_DAMAGE_RESPONSE	0.724598	0.000453	4.64977	2.84e-05	0.000291	2.31502	t1vst0	resistant	1	Cell cycle
96	REACTOME_AUTODEGRADATION_OF_CDH1_BY_CDH1_APC_C	0.722745	-0.00144	4.28517	9.27e-05	0.000677	1.19382	t1vst0	resistant	1	Cell cycle
97	REACTOME_SEPARATION_OF_SISTER_CHROMATIDS	0.721422	-0.01299	5.0671	7.07e-06	0.000138	3.63494	t1vst0	resistant	1	Cell cycle
98	REACTOME_SCF_SKP2_MEDIATED_DEGRADATION_OF_P27_P21	0.720582	-0.00293	4.65218	2.81e-05	0.000291	2.32256	t1vst0	resistant	1	Cell cycle
99	REACTOME_G2_M_CHECKPOINTS	0.718094	-0.00717	4.62003	3.13e-05	0.000311	2.22233	t1vst0	resistant	1	Cell cycle
100	REACTOME_MRNA_PROCESSING	0.71673	-0.00936	4.80677	1.69e-05	0.000207	2.80758	t1vst0	resistant	1	Other
101	REACTOME_NEGATIVE_REGULATION_OF_NOTCH4_SIGNALING	0.716053	0.004644	4.09527	0.00017	0.001049	0.624575	t1vst0	resistant	1	Cell cycle
102	REACTOME_APC_C_CDH1_MEDIATED_DEGRADATION_OF_CDC20_AND_OTHER_APC_C_CDH1_TARGETED_PROTEINS_IN_LATE_MITOSIS_EARLY_G1	0.710068	-0.00423	4.24845	0.000104	0.000741	1.08292	t1vst0	resistant	1	Cell cycle
103	REACTOME_TELOMERE_EXTENSION_BY_TELOMERASE	0.709905	-0.00766	4.05942	0.00019	0.001138	0.518383	t1vst0	resistant	1	Other
104	REACTOME_MITOTIC_METAPHASE_AND_ANAPHASE	0.707598	-0.01408	4.98117	9.43e-06	0.000154	3.36051	t1vst0	resistant	1	Cell cycle
105	REACTOME_CELL_CYCLE_CHECKPOINTS	0.706906	-0.01615	4.95312	1.04e-05	0.000156	3.2712	t1vst0	resistant	1	Cell cycle
106	REACTOME_REGULATION_OF_APOPTOSIS	0.706758	0.00619	3.92815	0.000286	0.001562	0.133208	t1vst0	resistant	1	Cell cycle
107	REACTOME_CYTOSOLIC_IRON_SULFUR_CLUSTER_ASSEMBLY	0.7067	0.000237	4.37163	7.02e-05	0.000558	1.45656	t1vst0	resistant	1	Other
108	REACTOME_NUCLEAR_ENVELOPE_BREAKDOWN	0.704984	-0.00734	5.12473	5.82e-06	0.000129	3.81969	t1vst0	resistant	1	Protein processing
109	REACTOME_HDR_THROUGH_MMEJ_ALT_NHEJ_	0.703408	0.041484	3.52813	0.000964	0.003878	-1.00068	t1vst0	resistant	1	Other
110	REACTOME_RESOLUTION_OF_SISTER_CHROMATID_COHESION	0.703081	-0.0152	5.38314	2.43e-06	8.18e-05	4.65391	t1vst0	resistant	1	Cell cycle
111	REACTOME_DEGRADATION_OF_DVL	0.699993	0.000116	4.34342	7.69e-05	0.000596	1.3706	t1vst0	resistant	1	Cell cycle
112	HALLMARK_MYC_TARGETS_V2	0.699746	0.012051	3.70036	0.000575	0.002606	-0.52029	t1vst0	resistant	1	Other
113	REACTOME_CDK_MEDIATED_PHOSPHORYLATION_AND_REMOVAL_OF_CDC6	0.699213	-0.00075	4.15775	0.000139	0.00091	0.810624	t1vst0	resistant	1	Cell cycle
114	REACTOME_AURKA_ACTIVATION_BY_TPX2	0.69907	-0.00561	5.83649	5.15e-07	3.45e-05	6.13531	t1vst0	resistant	1	Spindle Assembly
115	HALLMARK_MYC_TARGETS_V1	0.695646	0.006308	4.20303	0.000121	0.000801	0.94624	t1vst0	resistant	1	Other
116	REACTOME_COOPERATION_OF_PREFOLDIN_AND_TRIC_CCT_IN_ACTIN_AND_TUBULIN_FOLDING	0.695357	0.015349	4.29514	8.98e-05	0.000665	1.22401	t1vst0	resistant	1	Microtubule formations and intracellular transport
117	REACTOME_HOST_INTERACTIONS_OF_HIV_FACTORS	0.692066	0.004555	4.50223	4.6e-05	0.000412	1.85723	t1vst0	resistant	1	Cell cycle
118	REACTOME_SUMOYLATION_OF_UBIQUITINYLATION_PROTEINS	0.691612	-0.00308	4.38191	6.79e-05	0.000548	1.48792	t1vst0	resistant	1	Protein processing
119	REACTOME_RNA_POL_III_TRANSCRIPTION_INITIATION_FROM_TYPE_2_PROMOTER	0.691201	-0.00957	4.67974	2.57e-05	0.000276	2.40866	t1vst0	resistant	1	Other
120	REACTOME_INHIBITION_OF_REPLICATION_INITIATION_OF_DAMAGED_DNA_BY_RB1_E2F1	0.686736	-0.00273	3.94868	0.000268	0.00148	0.19306	t1vst0	resistant	1	Other
121	REACTOME_NUCLEAR_ENVELOPE_NE_REASSEMBLY	0.685424	-0.0047	4.96178	1.01e-05	0.000154	3.29874	t1vst0	resistant	1	Other
122	REACTOME_MITOTIC_SPINDLE_CHECKPOINT	0.683179	-0.01563	4.87766	1.33e-05	0.000178	3.03165	t1vst0	resistant	1	Cell cycle
123	REACTOME_PROCESSING_OF_CAPPED_INTRON_CONTAINING_PRE_MRNA	0.682806	-0.00443	4.36647	7.14e-05	0.000562	1.44081	t1vst0	resistant	1	Other
124	REACTOME_AUF1_HNRNP_D0_BINDS_AND_DESTABILIZES_MRNA	0.682705	0.008308	3.97871	0.000244	0.001367	0.280877	t1vst0	resistant	1	Cell cycle
125	REACTOME_PHOSPHORYLATION_OF_THE_APC_C	0.679861	-0.01168	4.32333	8.2e-05	0.000618	1.30954	t1vst0	resistant	1	Anaphase
126	REACTOME_MRNA_3_END_PROCESSING	0.678143	-0.0196	4.49188	4.75e-05	0.000421	1.82534	t1vst0	resistant	1	Other
127	REACTOME_CLEAVAGE_OF_GROWING_TRANSCRIPT_IN_THE_TERMINATION_REGION	0.677468	-0.01654	4.59023	3.45e-05	0.000331	2.12967	t1vst0	resistant	1	Other
128	REACTOME_PROCESSING_OF_SMDT1	0.676484	-0.01259	3.94	0.000276	0.001516	0.167728	t1vst0	resistant	1	Other
129	REACTOME_INHIBITION_OF_THE_PROTEOLYTIC_ACTIVITY_OF_APC_C_REQUIRED_FOR_THE_ONSET_OF_ANAPHASE_BY_MITOTIC_SPINDLE_CHECKPOINT_COMPONENTS	0.676313	-0.00021	3.97983	0.000244	0.001367	0.284133	t1vst0	resistant	1	Anaphase
130	BIOCARTA_G2_PATHWAY	0.67581	-0.02157	4.99334	9.06e-06	0.000154	3.3993	t1vst0	resistant	1	Other
131	REACTOME_VIF_MEDIATED_DEGRADATION_OF_APOBEC3G	0.675569	0.012962	3.78689	0.000442	0.002121	-0.27438	t1vst0	resistant	1	Cell cycle
132	REACTOME_TRANSPORT_OF_MATURE_TRANSCRIPT_TO_CYTOPLASM	0.67411	-0.00224	4.2904	9.12e-05	0.000672	1.20966	t1vst0	resistant	1	Protein processing
133	REACTOME_MRNA_SPLICING	0.674059	-0.0068	4.32975	8.03e-05	0.000614	1.32903	t1vst0	resistant	1	Other
134	REACTOME_ANCHORING_OF_THE_BASAL_BODY_TO_THE_PLASMA_MEMBRANE	0.672169	-0.00235	5.37821	2.47e-06	8.18e-05	4.6379	t1vst0	resistant	1	Spindle Assembly
135	REACTOME_TELOMERE_C_STRAND_LAGGING_STRAND_SYNTHESIS	0.67004	-0.02152	4.40177	6.37e-05	0.000529	1.54864	t1vst0	resistant	1	DNA repair
136	REACTOME_MITOCHONDRIAL_TRNA_AMINOACYLATION	0.66867	0.016271	4.03184	0.000207	0.001212	0.436979	t1vst0	resistant	1	Other
137	REACTOME_LOSS_OF_NLP_FROM_MITOTIC_CENTROSOMES	0.668005	0.001141	5.3777	2.47e-06	8.18e-05	4.63624	t1vst0	resistant	1	Spindle Assembly
138	REACTOME_TP53_REGULATES_TRANSCRIPTION_OF_GENES_INVOLVED_IN_G2_CELL_CYCLE_ARREST	0.667944	-0.02182	5.8707	4.58e-07	3.34e-05	6.24778	t1vst0	resistant	1	Other
139	KEGG_SPLICEOSOME	0.667523	-0.00918	4.40194	6.36e-05	0.000529	1.54914	t1vst0	resistant	1	Other
140	REACTOME_POST_CHAPERONIN_TUBULIN_FOLDING_PATHWAY	0.663285	0.022761	4.05891	0.00019	0.001138	0.516874	t1vst0	resistant	1	Microtubule formations and intracellular transport
141	REACTOME_CYCLIN_A_CDK2_ASSOCIATED_EVENTS_AT_S_PHASE_ENTRY	0.662144	-0.00555	4.65059	2.83e-05	0.000291	2.31757	t1vst0	resistant	1	Cell cycle
142	BIOCARTA_PROTEASOME_PATHWAY	0.661692	0.004641	3.85023	0.000364	0.001806	-0.09252	t1vst0	resistant	1	Cell cycle
143	REACTOME_G0_AND_EARLY_G1	0.661564	-0.00983	5.21336	4.32e-06	0.000111	4.10478	t1vst0	resistant	1	Other
144	REACTOME_STABILIZATION_OF_P53	0.658614	0.00207	4.07904	0.000179	0.001088	0.576426	t1vst0	resistant	1	Cell cycle
145	REACTOME_METABOLISM_OF_POLYAMINES	0.65849	0.00333	3.63377	0.000703	0.00309	-0.7075	t1vst0	resistant	1	Cell cycle
146	REACTOME_RNA_POLYMERASE_I_TRANSCRIPTION_TERMINATION	0.658191	0.008846	4.32379	8.19e-05	0.000618	1.31093	t1vst0	resistant	1	Transcription regulation
147	REACTOME_MITOTIC_G2_G2_M_PHASES	0.657934	-0.0023	5.20423	4.45e-06	0.000113	4.07535	t1vst0	resistant	1	Cell cycle
148	REACTOME_DEGRADATION_OF_AXIN	0.655431	0.003082	4.05138	0.000195	0.00116	0.494597	t1vst0	resistant	1	Cell cycle
149	REACTOME_METABOLISM_OF_FOLATE_AND_PTERINES	0.654784	0.015403	5.00288	8.77e-06	0.000153	3.42972	t1vst0	resistant	1	Other
150	REACTOME_G1_S_DNA_DAMAGE_CHECKPOINTS	0.651412	-0.00161	4.34617	7.62e-05	0.000594	1.37899	t1vst0	resistant	1	Cell cycle
151	REACTOME_MITOTIC_PROMETAPHASE	0.649246	-0.0112	5.17105	4.98e-06	0.000121	3.96852	t1vst0	resistant	1	Cell cycle
152	REACTOME_DEGRADATION_OF_GLI1_BY_THE_PROTEASOME	0.649124	0.004854	3.87096	0.000342	0.001741	-0.03268	t1vst0	resistant	1	Cell cycle
153	REACTOME_CYCLIN_A_B1_B2_ASSOCIATED_EVENTS_DURING_G2_M_TRANSITION	0.649097	-0.01621	4.2774	9.5e-05	0.000691	1.17032	t1vst0	resistant	1	Other
154	REACTOME_ABERRANT_REGULATION_OF_MITOTIC_EXIT_IN_CANCER_DUE_TO_RB1_DEFECTS	0.648721	-0.01466	4.08643	0.000174	0.001067	0.598346	t1vst0	resistant	1	Anaphase
155	REACTOME_TRANSCRIPTION_COUPLED_NER_TC_NER	0.638961	-0.00348	4.38027	6.83e-05	0.000548	1.48293	t1vst0	resistant	1	DNA repair
156	REACTOME_RHO_GTPASES_ACTIVATE_FORMINS	0.634404	-0.01343	5.67734	8.89e-07	4.79e-05	5.6132	t1vst0	resistant	1	Cell cycle
157	REACTOME_CELL_CYCLE	0.634184	-0.01448	5.04857	7.53e-06	0.000141	3.57566	t1vst0	resistant	1	Cell cycle
158	REACTOME_TRANSCRIPTION_OF_E2F_TARGETS_UNDER_NEGATIVE_CONTROL_BY_P107_RBL1_AND_P130_RBL2_IN_COMPLEX_WITH_HDAC1	0.633637	-0.00692	4.73708	2.13e-05	0.000244	2.5883	t1vst0	resistant	1	Other
159	BIOCARTA_EFP_PATHWAY	0.632837	-0.01238	5.45332	1.91e-06	7.38e-05	4.88194	t1vst0	resistant	1	Other
160	REACTOME_CELL_CYCLE_MITOTIC	0.631859	-0.01664	5.06322	7.16e-06	0.000138	3.62253	t1vst0	resistant	1	Cell cycle
161	REACTOME_RECRUITMENT_OF_NUMA_TO_MITOTIC_CENTROSOMES	0.630476	-0.00202	5.86015	4.75e-07	3.34e-05	6.21307	t1vst0	resistant	1	Spindle Assembly
162	REACTOME_RECRUITMENT_OF_MITOTIC_CENTROSOME_PROTEINS_AND_COMPLEXES	0.629599	-0.00073	5.51148	1.57e-06	6.81e-05	5.07132	t1vst0	resistant	1	Spindle Assembly
163	REACTOME_CONDENSATION_OF_PROMETAPHASE_CHROMOSOMES	0.628054	-0.01818	4.38736	6.67e-05	0.000541	1.50459	t1vst0	resistant	1	Other
164	KEGG_BASE_EXCISION_REPAIR	0.62651	0.000112	4.80735	1.68e-05	0.000207	2.80941	t1vst0	resistant	1	DNA repair
165	REACTOME_GLOBAL_GENOMIC_NER_GG_NER	0.626202	-0.00958	5.10944	6.13e-06	0.000131	3.77061	t1vst0	resistant	1	DNA repair
166	REACTOME_REGULATION_OF_RUNX3_EXPRESSION_AND_ACTIVITY	0.622421	0.005232	4.15137	0.000142	0.00092	0.791593	t1vst0	resistant	1	Cell cycle
167	REACTOME_PROCESSIVE_SYNTHESIS_ON_THE_C_STRAND_OF_THE_TELOMERE	0.622138	-0.02251	4.73495	2.14e-05	0.000244	2.5816	t1vst0	resistant	1	DNA repair
168	REACTOME_DNA_DOUBLE_STRAND_BREAK_REPAIR	0.621408	-0.00867	4.92392	1.14e-05	0.000167	3.17836	t1vst0	resistant	1	DNA repair
169	REACTOME_HOMOLOGY_DIRECTED_REPAIR	0.620641	-0.01099	4.79552	1.75e-05	0.000209	2.77212	t1vst0	resistant	1	DNA repair
170	KEGG_FOLATE_BIOSYNTHESIS	0.618817	0.021873	6.09796	2.09e-07	2.26e-05	6.9964	t1vst0	resistant	1	Other
171	REACTOME_RNA_POLYMERASE_II_TRANSCRIPTION_TERMINATION	0.616607	-0.00327	4.04055	0.000201	0.001184	0.462653	t1vst0	resistant	1	Other
172	REACTOME_ACTIVATION_OF_NF_KAPPAB_IN_B_CELLS	0.615423	0.005457	3.98379	0.000241	0.001364	0.295732	t1vst0	resistant	1	Cell cycle
173	REACTOME_CHROMOSOME_MAINTENANCE	0.61074	-0.02107	4.61606	3.17e-05	0.000313	2.20999	t1vst0	resistant	1	DNA repair
174	REACTOME_M_PHASE	0.607535	-0.01525	4.81896	1.62e-05	0.000205	2.84602	t1vst0	resistant	1	Cell cycle
175	REACTOME_SUMOYLATION_OF_RNA_BINDING_PROTEINS	0.606289	0.002116	3.84486	0.00037	0.00183	-0.10801	t1vst0	resistant	1	Protein processing
176	REACTOME_TRANSPORT_OF_CONNEXONS_TO_THE_PLASMA_MEMBRANE	0.603907	0.049791	4.8106	1.67e-05	0.000207	2.81967	t1vst0	resistant	1	Microtubule formations and intracellular transport
177	REACTOME_CITRIC_ACID_CYCLE_TCA_CYCLE_	0.60304	-0.01741	5.10288	6.27e-06	0.000132	3.74958	t1vst0	resistant	1	Other
178	REACTOME_MITOCHONDRIAL_PROTEIN_IMPORT	0.602318	-0.0012	4.67189	2.64e-05	0.000277	2.38411	t1vst0	resistant	1	Other
179	KEGG_RNA_POLYMERASE	0.599252	0.011478	3.39679	0.001418	0.00531	-1.35837	t1vst0	resistant	1	Transcription regulation
180	KEGG_NON_HOMOLOGOUS_END_JOINING	0.598134	0.023575	4.10395	0.000165	0.001033	0.650336	t1vst0	resistant	1	Other
181	REACTOME_RECOGNITION_OF_DNA_DAMAGE_BY_PCNA_CONTAINING_REPLICATION_COMPLEX	0.595479	-0.02237	4.4049	6.3e-05	0.000529	1.5582	t1vst0	resistant	1	DNA repair
182	REACTOME_TRNA_AMINOACYLATION	0.592863	0.009382	3.55891	0.00088	0.00363	-0.91575	t1vst0	resistant	1	Other
183	REACTOME_HEME_BIOSYNTHESIS	0.592579	-2.8e-05	5.9127	3.96e-07	3.21e-05	6.38592	t1vst0	resistant	1	Other
184	KEGG_TERPENOID_BACKBONE_BIOSYNTHESIS	0.590789	-0.00801	5.66886	9.15e-07	4.79e-05	5.58544	t1vst0	resistant	1	Other
185	REACTOME_RNA_POLYMERASE_I_TRANSCRIPTION_INITIATION	0.587931	0.000381	4.0684	0.000185	0.001117	0.54494	t1vst0	resistant	1	Transcription regulation
186	REACTOME_STING_MEDIATED_INDUCTION_OF_HOST_IMMUNE_RESPONSES	0.587385	0.007986	5.30762	3.14e-06	9.25e-05	4.40917	t1vst0	resistant	1	Other
187	REACTOME_TRANSLESION_SYNTHESIS_BY_POLH	0.586946	-0.02149	3.71307	0.000554	0.002528	-0.48435	t1vst0	resistant	1	DNA repair
188	REACTOME_TRANSLESION_SYNTHESIS_BY_Y_FAMILY_DNA_POLYMERASES_BYPASSES_LESIONS_ON_DNA_TEMPLATE	0.585616	-0.01422	4.54721	3.97e-05	0.000366	1.99626	t1vst0	resistant	1	DNA repair
189	REACTOME_TP53_REGULATES_TRANSCRIPTION_OF_DNA_REPAIR_GENES	0.583642	-0.00217	4.5653	3.74e-05	0.000353	2.0523	t1vst0	resistant	1	Transcription regulation
190	BIOCARTA_CHEMICAL_PATHWAY	0.583308	-0.03336	4.97048	9.78e-06	0.000154	3.32645	t1vst0	resistant	1	Programmed cell death
191	KEGG_NUCLEOTIDE_EXCISION_REPAIR	0.582861	-0.01086	4.51054	4.47e-05	0.000403	1.88288	t1vst0	resistant	1	DNA repair
192	REACTOME_POLYMERASE_SWITCHING_ON_THE_C_STRAND_OF_THE_TELOMERE	0.582125	-0.02411	3.88755	0.000325	0.001686	0.015313	t1vst0	resistant	1	DNA repair
193	REACTOME_APC_CDC20_MEDIATED_DEGRADATION_OF_NEK2A	0.578933	-0.00879	3.80252	0.000422	0.002046	-0.22963	t1vst0	resistant	1	Anaphase
194	REACTOME_DNA_REPAIR	0.578743	-0.00954	4.41031	6.19e-05	0.000529	1.57476	t1vst0	resistant	1	DNA repair
195	BIOCARTA_PTC1_PATHWAY	0.578601	-0.06771	4.24222	0.000106	0.000753	1.06411	t1vst0	resistant	1	Other
196	REACTOME_ACTIVATION_OF_BAD_AND_TRANSLOCATION_TO_MITOCHONDRIA_	0.578506	-0.00053	3.32611	0.001741	0.006299	-1.54756	t1vst0	resistant	1	Other
197	REACTOME_REGULATION_OF_PLK1_ACTIVITY_AT_G2_M_TRANSITION	0.578429	-0.0044	5.1864	4.73e-06	0.000116	4.01793	t1vst0	resistant	1	Spindle Assembly
198	REACTOME_IRF3_MEDIATED_INDUCTION_OF_TYPE_I_IFN	0.5782	0.013266	4.09122	0.000172	0.001059	0.612551	t1vst0	resistant	1	Other
199	REACTOME_TRANSLESION_SYNTHESIS_BY_POLK	0.576793	0.002892	3.41156	0.001359	0.005122	-1.31853	t1vst0	resistant	1	DNA repair
200	REACTOME_DOWNSTREAM_SIGNALING_EVENTS_OF_B_CELL_RECEPTOR_BCR_	0.574309	0.004287	3.87376	0.000339	0.001732	-0.02458	t1vst0	resistant	1	Cell cycle
201	KEGG_PYRIMIDINE_METABOLISM	0.574022	0.005655	5.31602	3.05e-06	9.17e-05	4.43639	t1vst0	resistant	1	Other
202	REACTOME_CONVERSION_FROM_APC_C_CDC20_TO_APC_C_CDH1_IN_LATE_ANAPHASE	0.572915	-0.00915	3.90114	0.000311	0.001654	0.054719	t1vst0	resistant	1	Anaphase
203	REACTOME_TRANSCRIPTION_OF_E2F_TARGETS_UNDER_NEGATIVE_CONTROL_BY_DREAM_COMPLEX	0.572856	-0.01032	4.70378	2.37e-05	0.00026	2.48389	t1vst0	resistant	1	Other
204	REACTOME_TRANSCRIPTION_COUPLED_NUCLEOTIDE_EXCISION_REPAIR_TC_NER_	0.569578	-0.0033	3.77558	0.000458	0.002176	-0.30666	t1vst0	resistant	1	DNA repair
205	KEGG_CELL_CYCLE	0.568327	-0.00413	4.5471	3.97e-05	0.000366	1.9959	t1vst0	resistant	1	Other
206	REACTOME_G2_M_DNA_DAMAGE_CHECKPOINT	0.568124	-0.01339	4.39289	6.55e-05	0.000535	1.52146	t1vst0	resistant	1	DNA repair
207	REACTOME_REGULATION_OF_RUNX2_EXPRESSION_AND_ACTIVITY	0.567498	0.003553	3.74965	0.000495	0.002308	-0.38057	t1vst0	resistant	1	Cell cycle
208	REACTOME_MRNA_SPLICING_MINOR_PATHWAY	0.566759	-0.00189	3.851	0.000363	0.001806	-0.09029	t1vst0	resistant	1	Other
209	REACTOME_ASSOCIATION_OF_TRIC_CCT_WITH_TARGET_PROTEINS_DURING_BIOSYNTHESIS	0.566622	-1.3e-05	4.52654	4.25e-05	0.000387	1.93231	t1vst0	resistant	1	Microtubule formations and intracellular transport
210	REACTOME_REGULATION_OF_RAS_BY_GAPS	0.564959	0.002763	4.05028	0.000195	0.00116	0.491373	t1vst0	resistant	1	Cell cycle
211	REACTOME_ASYMMETRIC_LOCALIZATION_OF_PCP_PROTEINS	0.564555	0.012236	3.6452	0.00068	0.003002	-0.67548	t1vst0	resistant	1	Cell cycle
212	REACTOME_SLBP_DEPENDENT_PROCESSING_OF_REPLICATION_DEPENDENT_HISTONE_PRE_MRNAS	0.561085	-0.02539	3.97051	0.000251	0.001397	0.256841	t1vst0	resistant	1	Other
213	REACTOME_REGULATION_OF_PTEN_STABILITY_AND_ACTIVITY	0.560514	-0.00586	4.06037	0.000189	0.001138	0.521194	t1vst0	resistant	1	Cell cycle
214	REACTOME_DUAL_INCISION_IN_TC_NER	0.560193	-0.00855	4.00545	0.000225	0.001293	0.359306	t1vst0	resistant	1	DNA repair
215	REACTOME_ENOS_ACTIVATION_AND_REGULATION	0.559026	-0.04024	5.07942	6.78e-06	0.000138	3.67441	t1vst0	resistant	1	Other
216	REACTOME_HIV_TRANSCRIPTION_ELONGATION	0.554263	-0.00391	3.80065	0.000424	0.002052	-0.235	t1vst0	resistant	1	Transcription regulation
217	REACTOME_HEDGEHOG_OFF_STATE	0.55355	0.004674	4.69048	2.48e-05	0.00027	2.44223	t1vst0	resistant	1	Cell cycle
218	REACTOME_WNT5A_DEPENDENT_INTERNALIZATION_OF_FZD2_FZD5_AND_ROR2	0.552772	-0.00236	5.12244	5.87e-06	0.000129	3.81232	t1vst0	resistant	1	Other
219	REACTOME_HIV_INFECTION	0.552031	0.000374	3.99184	0.000235	0.001339	0.31935	t1vst0	resistant	1	Cell cycle
220	REACTOME_DUAL_INCISION_IN_GG_NER	0.551509	-0.0066	4.14366	0.000146	0.000932	0.768579	t1vst0	resistant	1	DNA repair
221	BIOCARTA_AKAPCENTROSOME_PATHWAY	0.551097	0.020604	6.97974	9.96e-09	8.07e-06	9.90937	t1vst0	resistant	1	Other
222	REACTOME_REGULATION_OF_MRNA_STABILITY_BY_PROTEINS_THAT_BIND_AU_RICH_ELEMENTS	0.549757	-0.00235	3.7559	0.000486	0.002277	-0.36277	t1vst0	resistant	1	Cell cycle
223	REACTOME_LATE_PHASE_OF_HIV_LIFE_CYCLE	0.549409	-0.00541	3.98007	0.000243	0.001367	0.284837	t1vst0	resistant	1	Other
224	REACTOME_RNA_POL_II_TRANSCRIPTION_PRE_INITIATION_AND_PROMOTER_OPENING	0.548555	0.001102	3.46677	0.001156	0.004514	-1.16875	t1vst0	resistant	1	Transcription regulation
225	REACTOME_TERMINATION_OF_TRANSLESION_DNA_SYNTHESIS	0.548531	-0.00449	4.71593	2.28e-05	0.000253	2.52195	t1vst0	resistant	1	DNA repair
226	REACTOME_SUMOYLATION_OF_DNA_DAMAGE_RESPONSE_AND_REPAIR_PROTEINS	0.547417	0.005892	3.83842	0.000378	0.00186	-0.12655	t1vst0	resistant	1	Protein processing
227	REACTOME_CELLULAR_RESPONSE_TO_HYPOXIA	0.543881	0.00109	3.86052	0.000353	0.001776	-0.06283	t1vst0	resistant	1	Cell cycle
228	REACTOME_ELONGATION_ARREST_AND_RECOVERY	0.542905	-0.00679	3.55434	0.000892	0.003664	-0.9284	t1vst0	resistant	1	Transcription regulation
229	BIOCARTA_HSWI_SNF_PATHWAY	0.541453	-0.00717	3.73949	0.000511	0.002374	-0.40945	t1vst0	resistant	1	Other
230	REACTOME_ALPHA_LINOLENIC_ACID_ALA_METABOLISM	0.541302	-0.05176	6.20777	1.43e-07	2.11e-05	7.3589	t1vst0	resistant	1	Other
231	REACTOME_FORMATION_OF_THE_HIV1_EARLY_ELONGATION_COMPLEX	0.539458	-0.00187	3.68183	0.000609	0.002733	-0.57257	t1vst0	resistant	1	Transcription regulation
232	BIOCARTA_MPR_PATHWAY	0.539376	-0.01025	6.14706	1.77e-07	2.2e-05	7.15843	t1vst0	resistant	1	Other
233	REACTOME_TELOMERE_MAINTENANCE	0.53651	-0.02007	4.22235	0.000113	0.000778	1.00431	t1vst0	resistant	1	DNA repair
234	REACTOME_PROCESSING_OF_DNA_DOUBLE_STRAND_BREAK_ENDS	0.535896	-0.00893	4.21419	0.000116	0.000787	0.979777	t1vst0	resistant	1	DNA repair
235	REACTOME_GLUCOSE_METABOLISM	0.535415	-0.00419	4.66688	2.68e-05	0.00028	2.36843	t1vst0	resistant	1	Protein processing
236	REACTOME_APC_C_CDC20_MEDIATED_DEGRADATION_OF_CYCLIN_B	0.532834	-0.00788	3.62228	0.000728	0.003165	-0.73962	t1vst0	resistant	1	Anaphase
237	REACTOME_DISEASES_OF_DNA_REPAIR	0.532451	0.015322	3.54145	0.000927	0.003756	-0.96397	t1vst0	resistant	1	Other
238	REACTOME_RHO_GTPASES_ACTIVATE_IQGAPS	0.530935	0.010342	5.12121	5.89e-06	0.000129	3.80839	t1vst0	resistant	1	Microtubule formations and intracellular transport
239	REACTOME_CILIUM_ASSEMBLY	0.526397	0.001941	4.31689	8.37e-05	0.000628	1.28996	t1vst0	resistant	1	Spindle Assembly
240	REACTOME_DISEASES_OF_MITOTIC_CELL_CYCLE	0.52451	-0.01486	4.22267	0.000113	0.000778	1.00527	t1vst0	resistant	1	Other
241	REACTOME_REGULATION_OF_HSF1_MEDIATED_HEAT_SHOCK_RESPONSE	0.522664	-0.00173	3.9111	0.000302	0.00163	0.083636	t1vst0	resistant	1	Protein processing
242	REACTOME_FCERI_MEDIATED_NF_KB_ACTIVATION	0.522506	0.014946	3.49369	0.001068	0.004211	-1.09522	t1vst0	resistant	1	Cell cycle
243	REACTOME_HEDGEHOG_LIGAND_BIOGENESIS	0.522499	-0.00611	3.88067	0.000331	0.001711	-0.00459	t1vst0	resistant	1	Cell cycle
244	REACTOME_SIGNALING_BY_FGFR2_IIIA_TM	0.520795	-0.0067	3.36803	0.001542	0.005713	-1.43564	t1vst0	resistant	1	Transcription regulation
245	REACTOME_DEFECTIVE_CFTR_CAUSES_CYSTIC_FIBROSIS	0.520522	-0.00172	3.64829	0.000673	0.002983	-0.66683	t1vst0	resistant	1	Cell cycle
246	REACTOME_FORMATION_OF_THE_EARLY_ELONGATION_COMPLEX	0.520491	-0.0038	3.45043	0.001213	0.004691	-1.21324	t1vst0	resistant	1	Transcription regulation
247	REACTOME_HIV_ELONGATION_ARREST_AND_RECOVERY	0.520357	-0.00582	3.37588	0.001507	0.005604	-1.4146	t1vst0	resistant	1	Transcription regulation
248	REACTOME_MRNA_CAPPING	0.518711	-0.00356	3.51119	0.001014	0.004038	-1.04725	t1vst0	resistant	1	Transcription regulation
249	REACTOME_HIV_TRANSCRIPTION_INITIATION	0.518178	0.002461	3.24022	0.002227	0.007864	-1.77423	t1vst0	resistant	1	Transcription regulation
250	BIOCARTA_CERAMIDE_PATHWAY	0.517904	-0.0024	3.79954	0.000425	0.002053	-0.23817	t1vst0	resistant	1	Other
251	REACTOME_DNA_DAMAGE_BYPASS	0.517884	-0.01573	3.80568	0.000418	0.002032	-0.22057	t1vst0	resistant	1	DNA repair
252	BIOCARTA_ATM_PATHWAY	0.511709	-0.022	4.49816	4.66e-05	0.000415	1.8447	t1vst0	resistant	1	Other
253	REACTOME_CREB1_PHOSPHORYLATION_THROUGH_THE_ACTIVATION_OF_ADENYLATE_CYCLASE	0.510723	0.009568	4.7958	1.75e-05	0.000209	2.773	t1vst0	resistant	1	Other
254	KEGG_CITRATE_CYCLE_TCA_CYCLE	0.509759	0.005384	4.40273	6.35e-05	0.000529	1.55155	t1vst0	resistant	1	Other
255	REACTOME_ABORTIVE_ELONGATION_OF_HIV_1_TRANSCRIPT_IN_THE_ABSENCE_OF_TAT	0.509054	-0.00408	3.22646	0.002316	0.008132	-1.81022	t1vst0	resistant	1	Transcription regulation
256	REACTOME_RECYCLING_PATHWAY_OF_L1	0.508477	0.004966	6.72287	2.42e-08	9.79e-06	9.06144	t1vst0	resistant	1	Microtubule formations and intracellular transport
257	REACTOME_NUCLEOTIDE_EXCISION_REPAIR	0.507866	-0.00338	3.60388	0.000769	0.003291	-0.79093	t1vst0	resistant	1	DNA repair
258	REACTOME_TRANSCRIPTIONAL_REGULATION_BY_SMALL_RNAS	0.507796	-0.00999	4.00617	0.000224	0.001293	0.361414	t1vst0	resistant	1	Other
259	REACTOME_DOWNSTREAM_TCR_SIGNALING	0.50748	0.018583	3.54397	0.00092	0.003737	-0.95704	t1vst0	resistant	1	Cell cycle
260	KEGG_ONE_CARBON_POOL_BY_FOLATE	0.504999	-0.00267	3.31184	0.001814	0.006549	-1.58547	t1vst0	resistant	1	Other
261	REACTOME_FORMATION_OF_RNA_POL_II_ELONGATION_COMPLEX_	0.503374	-0.00817	3.58585	0.000812	0.003455	-0.84107	t1vst0	resistant	1	Transcription regulation
262	REACTOME_INTRAFLAGELLAR_TRANSPORT	0.502175	0.018921	3.90414	0.000308	0.001649	0.063426	t1vst0	resistant	1	Microtubule formations and intracellular transport
263	REACTOME_FGFR2_MUTANT_RECEPTOR_ACTIVATION	0.501731	0.009182	3.72051	0.000541	0.002486	-0.46329	t1vst0	resistant	1	Transcription regulation
264	REACTOME_RNA_POLYMERASE_III_TRANSCRIPTION	0.500969	0.005299	3.22738	0.002309	0.008132	-1.80781	t1vst0	resistant	1	Other
265	BIOCARTA_FAS_PATHWAY	0.498988	-0.01902	5.33186	2.89e-06	9.17e-05	4.48764	t1vst0	resistant	1	Programmed cell death
266	REACTOME_RNA_POL_II_PRE_TRANSCRIPTION_EVENTS	0.497578	0.000251	3.41521	0.001344	0.005091	-1.30867	t1vst0	resistant	1	Transcription regulation
267	REACTOME_UCH_PROTEINASES	0.494965	-0.01501	3.91881	0.000295	0.001602	0.106042	t1vst0	resistant	1	Cell cycle
268	BIOCARTA_CELLCYCLE_PATHWAY	0.494744	-0.01568	4.33863	7.81e-05	0.000603	1.35603	t1vst0	resistant	1	Other
269	REACTOME_HIV_LIFE_CYCLE	0.493573	-0.00929	3.75892	0.000482	0.00227	-0.35419	t1vst0	resistant	1	Other
270	REACTOME_GLOBAL_GENOME_NUCLEOTIDE_EXCISION_REPAIR_GG_NER_	0.492938	-0.00426	3.66268	0.000645	0.002872	-0.62643	t1vst0	resistant	1	DNA repair
271	REACTOME_NEF_MEDIATES_DOWN_MODULATION_OF_CELL_SURFACE_RECEPTORS_BY_RECRUITING_THEM_TO_CLATHRIN_ADAPTERS	0.49112	-0.00334	3.4626	0.00117	0.004548	-1.18012	t1vst0	resistant	1	Other
272	REACTOME_METABOLISM_OF_RNA	0.490392	-0.00128	3.57289	0.000844	0.00355	-0.87704	t1vst0	resistant	1	Other
273	REACTOME_RAF_MAP_KINASE_CASCADE	0.488159	0.007909	4.72547	2.21e-05	0.000249	2.55186	t1vst0	resistant	1	Other
274	REACTOME_GLYCOLYSIS	0.48792	-0.00646	4.04034	0.000202	0.001184	0.462038	t1vst0	resistant	1	Protein processing
275	BIOCARTA_DNAFRAGMENT_PATHWAY	0.486992	-0.00133	3.56912	0.000854	0.003557	-0.88748	t1vst0	resistant	1	Other
276	REACTOME_SUMOYLATION_OF_CHROMATIN_ORGANIZATION_PROTEINS	0.486792	0.000583	3.69883	0.000578	0.002611	-0.52462	t1vst0	resistant	1	Protein processing
277	REACTOME_HSP90_CHAPERONE_CYCLE_FOR_STEROID_HORMONE_RECEPTORS_SHR_	0.4862	0.000401	3.58372	0.000817	0.003459	-0.84698	t1vst0	resistant	1	Microtubule formations and intracellular transport
278	REACTOME_SIGNALING_BY_NOTCH4	0.484912	-0.00324	4.11816	0.000158	0.000999	0.692586	t1vst0	resistant	1	Cell cycle
279	REACTOME_CELLULAR_RESPONSE_TO_HEAT_STRESS	0.484524	-0.00122	3.99222	0.000234	0.001339	0.320476	t1vst0	resistant	1	Protein processing
280	BIOCARTA_TNFR1_PATHWAY	0.477336	-0.01314	4.04322	0.0002	0.001182	0.470527	t1vst0	resistant	1	Other
281	REACTOME_SEALING_OF_THE_NUCLEAR_ENVELOPE_NE_BY_ESCRT_III	0.474868	0.009536	3.63171	0.000708	0.003094	-0.71325	t1vst0	resistant	1	Microtubule formations and intracellular transport
282	REACTOME_TRANSCRIPTION_OF_THE_HIV_GENOME	0.472682	-0.00168	3.27592	0.002011	0.007189	-1.68046	t1vst0	resistant	1	Transcription regulation
283	REACTOME_SIGNALING_BY_THE_B_CELL_RECEPTOR_BCR_	0.471975	0.001854	3.63016	0.000711	0.003099	-0.71758	t1vst0	resistant	1	Cell cycle
284	REACTOME_REGULATION_OF_TP53_ACTIVITY_THROUGH_PHOSPHORYLATION	0.471772	-0.00348	3.90631	0.000306	0.001644	0.069718	t1vst0	resistant	1	Other
285	BIOCARTA_P53_PATHWAY	0.471732	-0.02556	5.26146	3.67e-06	0.000101	4.25996	t1vst0	resistant	1	Other
286	REACTOME_HEDGEHOG_ON_STATE	0.470889	0.008805	4.25297	0.000103	0.000737	1.09654	t1vst0	resistant	1	Cell cycle
287	REACTOME_ESTABLISHMENT_OF_SISTER_CHROMATID_COHESION	0.469722	-0.01076	3.44912	0.001217	0.004691	-1.2168	t1vst0	resistant	1	Other
288	REACTOME_CLEC7A_DECTIN_1_SIGNALING	0.468348	0.007738	3.55907	0.00088	0.00363	-0.91531	t1vst0	resistant	1	Cell cycle
289	REACTOME_DEGRADATION_OF_BETA_CATENIN_BY_THE_DESTRUCTION_COMPLEX	0.466269	-0.00659	3.56512	0.000864	0.003588	-0.89856	t1vst0	resistant	1	Cell cycle
290	REACTOME_BETA_OXIDATION_OF_VERY_LONG_CHAIN_FATTY_ACIDS	0.462635	-0.00617	4.08952	0.000173	0.00106	0.607508	t1vst0	resistant	1	Other
291	REACTOME_PCP_CE_PATHWAY	0.458422	0.008924	3.52867	0.000963	0.003878	-0.99918	t1vst0	resistant	1	Cell cycle
292	REACTOME_GAP_JUNCTION_TRAFFICKING_AND_REGULATION	0.458227	0.005607	4.75261	2.02e-05	0.000234	2.63708	t1vst0	resistant	1	Microtubule formations and intracellular transport
293	REACTOME_NF_KB_ACTIVATION_THROUGH_FADD_RIP_1_PATHWAY_MEDIATED_BY_CASPASE_8_AND_10	0.457782	0.00621	4.1906	0.000125	0.000826	0.908962	t1vst0	resistant	1	Other
294	REACTOME_RUNX1_REGULATES_TRANSCRIPTION_OF_GENES_INVOLVED_IN_DIFFERENTIATION_OF_HSCS	0.455331	-0.00149	3.55402	0.000893	0.003664	-0.92928	t1vst0	resistant	1	Cell cycle
295	REACTOME_CARBOXYTERMINAL_POST_TRANSLATIONAL_MODIFICATIONS_OF_TUBULIN	0.452487	0.019469	4.67541	2.61e-05	0.000277	2.3951	t1vst0	resistant	1	Microtubule formations and intracellular transport
296	REACTOME_MAPK6_MAPK4_SIGNALING	0.451525	-0.00453	4.00762	0.000223	0.001293	0.365673	t1vst0	resistant	1	Cell cycle
297	REACTOME_TRANSCRIPTIONAL_REGULATION_BY_RUNX2	0.450931	0.007297	4.076	0.00018	0.001094	0.567423	t1vst0	resistant	1	Cell cycle
298	BIOCARTA_RANBP2_PATHWAY	0.450546	0.008389	4.00798	0.000223	0.001293	0.366745	t1vst0	resistant	1	Other
299	REACTOME_THE_ROLE_OF_NEF_IN_HIV_1_REPLICATION_AND_DISEASE_PATHOGENESIS	0.449953	0.006917	3.53036	0.000958	0.003872	-0.99455	t1vst0	resistant	1	Other
300	REACTOME_TP53_REGULATES_TRANSCRIPTION_OF_GENES_INVOLVED_IN_G1_CELL_CYCLE_ARREST	0.449847	-0.02663	5.49131	1.68e-06	6.81e-05	5.00559	t1vst0	resistant	1	Other
301	REACTOME_PURINE_CATABOLISM	0.449313	-0.00246	4.85051	1.46e-05	0.000189	2.94572	t1vst0	resistant	1	Other
302	REACTOME_MRNA_DECAY_BY_5_TO_3_EXORIBONUCLEASE	0.447751	-0.02739	3.27651	0.002008	0.007189	-1.67891	t1vst0	resistant	1	Other
303	REACTOME_ORGANELLE_BIOGENESIS_AND_MAINTENANCE	0.443557	-5.2e-05	3.89526	0.000317	0.001668	0.037657	t1vst0	resistant	1	Spindle Assembly
304	BIOCARTA_GCR_PATHWAY	0.443031	-0.01501	4.10892	0.000162	0.001021	0.665107	t1vst0	resistant	1	Other
305	REACTOME_GLUTATHIONE_SYNTHESIS_AND_RECYCLING	0.439007	-0.00793	5.04711	7.56e-06	0.000141	3.57098	t1vst0	resistant	1	Other
306	REACTOME_MITOTIC_PROPHASE	0.438527	-0.02575	4.14257	0.000146	0.000932	0.765302	t1vst0	resistant	1	Other
307	REACTOME_GLUCONEOGENESIS	0.437458	0.005796	4.57964	3.57e-05	0.000338	2.09679	t1vst0	resistant	1	Other
308	KEGG_BIOSYNTHESIS_OF_UNSATURATED_FATTY_ACIDS	0.436877	-0.00828	6.32858	9.44e-08	1.7e-05	7.75804	t1vst0	resistant	1	Other
309	BIOCARTA_VDR_PATHWAY	0.436638	-0.00759	3.55027	0.000903	0.00369	-0.93963	t1vst0	resistant	1	Other
310	REACTOME_GENE_SILENCING_BY_RNA	0.436324	-0.01066	3.78428	0.000446	0.002126	-0.28182	t1vst0	resistant	1	Other
311	REACTOME_ALPHA_LINOLENIC_OMEGA3_AND_LINOLEIC_OMEGA6_ACID_METABOLISM	0.434342	-0.02952	4.4417	5.6e-05	0.00048	1.67096	t1vst0	resistant	1	Other
312	REACTOME_ANTIVIRAL_MECHANISM_BY_IFN_STIMULATED_GENES	0.431553	0.014527	3.90706	0.000306	0.001644	0.071903	t1vst0	resistant	1	Protein processing
313	REACTOME_TP53_REGULATES_TRANSCRIPTION_OF_CELL_CYCLE_GENES	0.42692	0.005369	4.34916	7.55e-05	0.000591	1.38807	t1vst0	resistant	1	Other
314	KEGG_SELENOAMINO_ACID_METABOLISM	0.425296	-0.01346	4.88038	1.32e-05	0.000178	3.04026	t1vst0	resistant	1	Other
315	REACTOME_RMTS_METHYLATE_HISTONE_ARGININES	0.424926	0.006856	3.29962	0.001879	0.006753	-1.61786	t1vst0	resistant	1	Other
316	REACTOME_RNA_POLYMERASE_II_TRANSCRIBES_SNRNA_GENES	0.424707	0.004814	3.22486	0.002326	0.008144	-1.81441	t1vst0	resistant	1	Transcription regulation
317	REACTOME_AGGREPHAGY	0.422969	0.015803	3.73138	0.000524	0.002426	-0.43245	t1vst0	resistant	1	Microtubule formations and intracellular transport
318	REACTOME_PROTEIN_FOLDING	0.421376	0.007205	3.61392	0.000747	0.003222	-0.76295	t1vst0	resistant	1	Microtubule formations and intracellular transport
319	REACTOME_GAP_JUNCTION_ASSEMBLY	0.420039	0.041263	4.00612	0.000224	0.001293	0.361289	t1vst0	resistant	1	Microtubule formations and intracellular transport
320	REACTOME_ENOS_ACTIVATION	0.414941	-0.00134	4.21271	0.000117	0.000787	0.975332	t1vst0	resistant	1	Other
321	BIOCARTA_MITOCHONDRIA_PATHWAY	0.414219	-0.0096	4.39244	6.56e-05	0.000535	1.5201	t1vst0	resistant	1	Programmed cell death
322	BIOCARTA_CFTR_PATHWAY	0.410037	0.013702	4.09823	0.000168	0.001044	0.633369	t1vst0	resistant	1	Other
323	KEGG_PROGESTERONE_MEDIATED_OOCYTE_MATURATION	0.409577	0.006678	4.45457	5.37e-05	0.000465	1.7105	t1vst0	resistant	1	Other
324	REACTOME_KINESINS	0.408466	-0.00334	5.95276	3.45e-07	3.01e-05	6.51781	t1vst0	resistant	1	Microtubule formations and intracellular transport
325	KEGG_PORPHYRIN_AND_CHLOROPHYLL_METABOLISM	0.406806	0.010723	5.98103	3.13e-07	2.98e-05	6.61091	t1vst0	resistant	1	Other
326	REACTOME_HCMV_EARLY_EVENTS	0.406366	-0.01049	3.96692	0.000254	0.001403	0.24634	t1vst0	resistant	1	Other
327	REACTOME_ABC_TRANSPORTER_DISORDERS	0.406206	0.004771	3.44023	0.001249	0.004791	-1.24092	t1vst0	resistant	1	Cell cycle
328	BIOCARTA_P53HYPOXIA_PATHWAY	0.404455	-0.00411	3.86052	0.000353	0.001776	-0.06285	t1vst0	resistant	1	Other
329	HALLMARK_DNA_REPAIR	0.40209	-0.01311	3.56452	0.000865	0.003588	-0.90023	t1vst0	resistant	1	Other
330	REACTOME_BASE_EXCISION_REPAIR	0.401227	-0.02311	3.73016	0.000526	0.002428	-0.43594	t1vst0	resistant	1	DNA repair
331	REACTOME_MECP2_REGULATES_NEURONAL_RECEPTORS_AND_CHANNELS	0.394163	0.000755	3.82237	0.000397	0.001949	-0.17269	t1vst0	resistant	1	Other
332	REACTOME_RHO_GTPASE_EFFECTORS	0.389864	-0.01783	5.31568	3.05e-06	9.17e-05	4.43527	t1vst0	resistant	1	Cell cycle
333	REACTOME_ABC_FAMILY_PROTEINS_MEDIATED_TRANSPORT	0.389338	-0.00058	3.5724	0.000845	0.00355	-0.87841	t1vst0	resistant	1	Cell cycle
334	KEGG_PURINE_METABOLISM	0.388063	0.004121	6.59048	3.82e-08	1.24e-05	8.62387	t1vst0	resistant	1	Other
335	REACTOME_REGULATION_OF_TP53_ACTIVITY	0.387964	-0.00786	3.58402	0.000817	0.003459	-0.84617	t1vst0	resistant	1	Other
336	KEGG_STEROID_BIOSYNTHESIS	0.387911	-0.02647	3.1725	0.002697	0.009383	-1.95037	t1vst0	resistant	1	Other
337	KEGG_GLYCOSYLPHOSPHATIDYLINOSITOL_GPI_ANCHOR_BIOSYNTHESIS	0.385984	0.003735	3.27549	0.002013	0.007189	-1.68161	t1vst0	resistant	1	Other
338	REACTOME_TRANSLOCATION_OF_SLC2A4_GLUT4_TO_THE_PLASMA_MEMBRANE	0.385472	0.00415	3.88135	0.000331	0.001711	-0.00265	t1vst0	resistant	1	Microtubule formations and intracellular transport
339	REACTOME_SIGNALING_BY_HEDGEHOG	0.385027	0.001534	4.23335	0.000109	0.000768	1.03742	t1vst0	resistant	1	Cell cycle
340	REACTOME_DEPOSITION_OF_NEW_CENPA_CONTAINING_NUCLEOSOMES_AT_THE_CENTROMERE	0.384762	-0.02196	3.44881	0.001218	0.004691	-1.21763	t1vst0	resistant	1	Other
341	KEGG_PATHOGENIC_ESCHERICHIA_COLI_INFECTION	0.381202	-0.00216	3.68273	0.000607	0.002733	-0.57001	t1vst0	resistant	1	Microtubule formations and intracellular transport
342	BIOCARTA_LIS1_PATHWAY	0.378912	-0.01127	3.89762	0.000315	0.001663	0.044512	t1vst0	resistant	1	Other
343	REACTOME_HCMV_INFECTION	0.376563	-0.01044	3.89717	0.000315	0.001663	0.043204	t1vst0	resistant	1	Other
344	BIOCARTA_G1_PATHWAY	0.376392	-0.00696	4.22344	0.000113	0.000778	1.00758	t1vst0	resistant	1	Other
345	REACTOME_LDL_CLEARANCE	0.376125	-0.01946	3.41683	0.001338	0.005079	-1.30429	t1vst0	resistant	1	Other
346	REACTOME_METABOLISM_OF_NUCLEOTIDES	0.372246	-0.00024	4.29889	8.87e-05	0.00066	1.23538	t1vst0	resistant	1	Other
347	REACTOME_C_TYPE_LECTIN_RECEPTORS_CLRS_	0.372104	0.004873	3.43998	0.00125	0.004791	-1.24161	t1vst0	resistant	1	Cell cycle
348	KEGG_DRUG_METABOLISM_OTHER_ENZYMES	0.37041	0.00671	3.60803	0.00076	0.003259	-0.77938	t1vst0	resistant	1	Other
349	KEGG_OOCYTE_MEIOSIS	0.36865	0.001767	4.47588	5.01e-05	0.000439	1.77605	t1vst0	resistant	1	Other
350	BIOCARTA_IGF1R_PATHWAY	0.368371	0.000989	4.87678	1.34e-05	0.000178	3.02885	t1vst0	resistant	1	Other
351	REACTOME_FORMATION_OF_SENESCENCE_ASSOCIATED_HETEROCHROMATIN_FOCI_SAHF_	0.367736	-0.01078	3.81683	0.000403	0.00197	-0.1886	t1vst0	resistant	1	Other
352	REACTOME_ANTIGEN_PROCESSING_CROSS_PRESENTATION	0.367696	-0.00772	3.40253	0.001395	0.005234	-1.3429	t1vst0	resistant	1	Cell cycle
353	BIOCARTA_RACCYCD_PATHWAY	0.366919	-0.01578	3.78421	0.000446	0.002126	-0.28202	t1vst0	resistant	1	Other
354	BIOCARTA_NDKDYNAMIN_PATHWAY	0.365479	-0.01166	3.41955	0.001327	0.005051	-1.29694	t1vst0	resistant	1	Other
355	BIOCARTA_BAD_PATHWAY	0.365287	0.000758	4.23164	0.00011	0.000769	1.03227	t1vst0	resistant	1	Other
356	REACTOME_GENE_AND_PROTEIN_EXPRESSION_BY_JAK_STAT_SIGNALING_AFTER_INTERLEUKIN_12_STIMULATION	0.358447	-0.00231	3.36734	0.001545	0.005713	-1.43749	t1vst0	resistant	1	Other
357	REACTOME_DETOXIFICATION_OF_REACTIVE_OXYGEN_SPECIES	0.353975	0.006311	3.49651	0.001059	0.004186	-1.08749	t1vst0	resistant	1	Other
358	REACTOME_DNA_DOUBLE_STRAND_BREAK_RESPONSE	0.353898	0.000125	3.25171	0.002155	0.007659	-1.74414	t1vst0	resistant	1	DNA repair
359	REACTOME_NONHOMOLOGOUS_END_JOINING_NHEJ_	0.351722	-0.00551	3.48776	0.001086	0.004275	-1.11144	t1vst0	resistant	1	DNA repair
360	REACTOME_DISORDERS_OF_TRANSMEMBRANE_TRANSPORTERS	0.350697	-0.00471	4.21225	0.000117	0.000787	0.973941	t1vst0	resistant	1	Cell cycle
361	REACTOME_SUMOYLATION	0.350236	-0.0079	3.87652	0.000336	0.001722	-0.0166	t1vst0	resistant	1	Protein processing
362	REACTOME_CYCLIN_D_ASSOCIATED_EVENTS_IN_G1	0.349245	0.000475	3.96871	0.000252	0.0014	0.251602	t1vst0	resistant	1	Other
363	REACTOME_PROGRAMMED_CELL_DEATH	0.345156	0.00368	3.67926	0.000613	0.002747	-0.57979	t1vst0	resistant	1	Programmed cell death
364	REACTOME_CD28_DEPENDENT_PI3K_AKT_SIGNALING	0.343487	0.015868	3.54555	0.000916	0.003729	-0.95266	t1vst0	resistant	1	Other
365	REACTOME_EPIGENETIC_REGULATION_OF_GENE_EXPRESSION	0.342197	-0.01367	3.34612	0.001643	0.006026	-1.49423	t1vst0	resistant	1	Other
366	REACTOME_NEGATIVE_EPIGENETIC_REGULATION_OF_RRNA_EXPRESSION	0.340103	-0.01332	3.49761	0.001055	0.004183	-1.08448	t1vst0	resistant	1	Other
367	REACTOME_TRANSCRIPTIONAL_REGULATION_BY_TP53	0.338444	-0.0051	3.36692	0.001547	0.005713	-1.43862	t1vst0	resistant	1	Other
368	REACTOME_ABERRANT_REGULATION_OF_MITOTIC_G1_S_TRANSITION_IN_CANCER_DUE_TO_RB1_DEFECTS	0.338062	-0.01226	3.4131	0.001353	0.005111	-1.31438	t1vst0	resistant	1	Other
369	REACTOME_NUCLEOTIDE_SALVAGE	0.335004	-0.01314	3.52663	0.000969	0.003886	-1.00482	t1vst0	resistant	1	Other
370	REACTOME_TRANSCRIPTIONAL_REGULATION_BY_RUNX3	0.331789	-0.00476	3.38747	0.001457	0.005431	-1.38345	t1vst0	resistant	1	Cell cycle
371	REACTOME_VEGFR2_MEDIATED_VASCULAR_PERMEABILITY	0.329515	0.005227	3.98474	0.00024	0.001364	0.298535	t1vst0	resistant	1	Other
372	REACTOME_G1_PHASE	0.329168	0.000523	3.88961	0.000322	0.001686	0.021289	t1vst0	resistant	1	Other
373	REACTOME_MEIOTIC_RECOMBINATION	0.329034	-0.00782	3.16605	0.002747	0.009514	-1.96703	t1vst0	resistant	1	Other
374	HALLMARK_MITOTIC_SPINDLE	0.326394	-0.01612	4.21657	0.000115	0.000786	0.986938	t1vst0	resistant	1	Other
375	REACTOME_APOPTOSIS	0.324468	-0.00124	3.75104	0.000493	0.002305	-0.37662	t1vst0	resistant	1	Programmed cell death
376	REACTOME_RNA_POLYMERASE_I_TRANSCRIPTION	0.320563	-0.01687	3.24324	0.002208	0.007813	-1.76632	t1vst0	resistant	1	Other
377	KEGG_GLUTATHIONE_METABOLISM	0.318278	-0.01594	3.63982	0.000691	0.003043	-0.69057	t1vst0	resistant	1	Other
378	REACTOME_CYTOCHROME_C_MEDIATED_APOPTOTIC_RESPONSE	0.317936	-0.04734	3.16973	0.002718	0.009436	-1.95753	t1vst0	resistant	1	Other
379	REACTOME_PHASE_II_CONJUGATION_OF_COMPOUNDS	0.317544	-0.00073	6.286	1.09e-07	1.77e-05	7.61733	t1vst0	resistant	1	Other
380	REACTOME_SULFUR_AMINO_ACID_METABOLISM	0.316795	-0.00065	3.85791	0.000356	0.001785	-0.07037	t1vst0	resistant	1	Other
381	REACTOME_REGULATION_OF_TP53_EXPRESSION_AND_DEGRADATION	0.315008	-0.01844	3.72436	0.000535	0.002464	-0.45237	t1vst0	resistant	1	Other
382	KEGG_PENTOSE_PHOSPHATE_PATHWAY	0.314798	0.015424	3.97913	0.000244	0.001367	0.282091	t1vst0	resistant	1	Other
383	REACTOME_HCMV_LATE_EVENTS	0.314419	-0.02424	3.55	0.000904	0.00369	-0.94038	t1vst0	resistant	1	Other
384	REACTOME_ACTIVATION_OF_AMPK_DOWNSTREAM_OF_NMDARS	0.310928	0.032486	3.50895	0.001021	0.004055	-1.05339	t1vst0	resistant	1	Microtubule formations and intracellular transport
385	HALLMARK_PI3K_AKT_MTOR_SIGNALING	0.301162	-0.00485	3.52069	0.000986	0.003936	-1.02116	t1vst0	resistant	1	Other
386	BIOCARTA_BARRESTIN_SRC_PATHWAY	0.299027	-0.00234	3.75619	0.000486	0.002277	-0.36195	t1vst0	resistant	1	Other
387	REACTOME_PIP3_ACTIVATES_AKT_SIGNALING	0.294018	-0.01846	3.66106	0.000648	0.002878	-0.63099	t1vst0	resistant	1	Other
388	BIOCARTA_STATHMIN_PATHWAY	0.28506	-0.00537	3.70547	0.000567	0.00258	-0.50584	t1vst0	resistant	1	Other
389	REACTOME_FACTORS_INVOLVED_IN_MEGAKARYOCYTE_DEVELOPMENT_AND_PLATELET_PRODUCTION	0.282772	-0.00436	4.37725	6.89e-05	0.00055	1.4737	t1vst0	resistant	1	Microtubule formations and intracellular transport
390	REACTOME_SEMA3A_PAK_DEPENDENT_AXON_REPULSION	0.281733	-0.00427	3.58046	0.000825	0.003484	-0.85605	t1vst0	resistant	1	Other
391	BIOCARTA_CASPASE_PATHWAY	0.273648	0.004388	4.15382	0.000141	0.000918	0.798887	t1vst0	resistant	1	Programmed cell death
392	REACTOME_SHC_MEDIATED_SIGNALLING	0.272381	0.003639	3.91701	0.000296	0.001606	0.100805	t1vst0	resistant	1	Other
393	REACTOME_IRON_UPTAKE_AND_TRANSPORT	0.268992	0.004918	4.39494	6.51e-05	0.000535	1.52774	t1vst0	resistant	1	Other
394	REACTOME_SIGNALING_BY_RHO_GTPASES	0.264064	-0.01248	4.8113	1.66e-05	0.000207	2.82186	t1vst0	resistant	1	Cell cycle
395	REACTOME_METABOLISM_OF_CARBOHYDRATES	0.26216	0.001907	5.39079	2.37e-06	8.18e-05	4.67875	t1vst0	resistant	1	Other
396	REACTOME_LYSINE_CATABOLISM	0.258592	0.007906	3.47606	0.001125	0.004403	-1.14343	t1vst0	resistant	1	Other
397	REACTOME_SIGNALING_BY_MODERATE_KINASE_ACTIVITY_BRAF_MUTANTS	0.25284	-0.00262	3.42197	0.001318	0.005027	-1.29039	t1vst0	resistant	1	Other
398	REACTOME_METABOLISM_OF_VITAMINS_AND_COFACTORS	0.236126	0.001665	4.96707	9.89e-06	0.000154	3.31561	t1vst0	resistant	1	Other
399	REACTOME_METABOLISM_OF_WATER_SOLUBLE_VITAMINS_AND_COFACTORS	0.218245	0.001478	3.88927	0.000323	0.001686	0.020293	t1vst0	resistant	1	Other
400	REACTOME_ACTIVATION_OF_NMDA_RECEPTORS_AND_POSTSYNAPTIC_EVENTS	0.202962	0.007277	3.40326	0.001392	0.005234	-1.34093	t1vst0	resistant	1	Microtubule formations and intracellular transport
401	KEGG_P53_SIGNALING_PATHWAY	0.199922	-0.01323	3.19266	0.002548	0.008902	-1.89818	t1vst0	resistant	1	Other
402	REACTOME_DOWNSTREAM_SIGNALING_OF_ACTIVATED_FGFR	0.187814	-0.01265	3.17739	0.00266	0.009274	-1.93774	t1vst0	resistant	1	Other
403	REACTOME_IRS_MEDIATED_SIGNALLING	0.175904	-0.00645	3.1557	0.002828	0.009774	-1.99372	t1vst0	resistant	1	Other
404	REACTOME_SIGNALING_BY_ACTIVIN	-0.84379	-0.01589	-8.64364	3.49e-11	5.66e-08	15.3006	t1vst0	resistant	0	Other
405	REACTOME_ANTIGEN_PRESENTATION_FOLDING_ASSEMBLY_AND_PEPTIDE_LOADING_OF_CLASS_I_MHC	-0.79275	-0.04866	-6.798	1.86e-08	9.79e-06	9.30962	t1vst0	resistant	0	Other
406	REACTOME_FERTILIZATION	-0.76321	0.007602	-4.80324	1.71e-05	0.000208	2.79646	t1vst0	resistant	0	Other
407	REACTOME_FOXO_MEDIATED_TRANSCRIPTION_OF_CELL_CYCLE_GENES	-0.74128	-0.03642	-5.03994	7.75e-06	0.000142	3.54808	t1vst0	resistant	0	Other
408	REACTOME_FOXO_MEDIATED_TRANSCRIPTION_OF_CELL_DEATH_GENES	-0.68553	-0.00512	-4.14836	0.000143	0.000922	0.782591	t1vst0	resistant	0	Other
409	REACTOME_SIGNALING_BY_NODAL	-0.65096	-0.0411	-5.86357	4.69e-07	3.34e-05	6.22433	t1vst0	resistant	0	Other
410	REACTOME_ATF6_ATF6_ALPHA_ACTIVATES_CHAPERONE_GENES	-0.64609	-0.01019	-5.68258	8.73e-07	4.79e-05	5.63038	t1vst0	resistant	0	Other
411	REACTOME_BUTYROPHILIN_BTN_FAMILY_INTERACTIONS	-0.63998	0.012993	-4.55033	3.93e-05	0.000366	2.0059	t1vst0	resistant	0	Other
412	REACTOME_ENDOSOMAL_VACUOLAR_PATHWAY	-0.62972	-0.02549	-5.05125	7.46e-06	0.000141	3.58423	t1vst0	resistant	0	Other
413	KEGG_CIRCADIAN_RHYTHM_MAMMAL	-0.62475	-0.01323	-5.1881	4.7e-06	0.000116	4.02341	t1vst0	resistant	0	Other
414	REACTOME_COPI_MEDIATED_TRANSPORT	-0.59296	-0.05375	-3.77113	0.000464	0.0022	-0.31937	t1vst0	resistant	0	Other
415	REACTOME_INTERLEUKIN_15_SIGNALING	-0.56895	0.005761	-3.86504	0.000348	0.001762	-0.04978	t1vst0	resistant	0	Other
416	REACTOME_FOXO_MEDIATED_TRANSCRIPTION_OF_OXIDATIVE_STRESS_METABOLIC_AND_NEURONAL_GENES	-0.5689	-0.00736	-5.26758	3.59e-06	0.0001	4.27973	t1vst0	resistant	0	Other
417	KEGG_AUTOIMMUNE_THYROID_DISEASE	-0.54001	0.044504	-3.6655	0.000639	0.002855	-0.61851	t1vst0	resistant	0	Other
418	KEGG_ALLOGRAFT_REJECTION	-0.53605	0.041378	-3.56938	0.000853	0.003557	-0.88676	t1vst0	resistant	0	Other
419	REACTOME_TRAFFICKING_AND_PROCESSING_OF_ENDOSOMAL_TLR	-0.53398	0.010242	-3.87964	0.000333	0.001711	-0.00758	t1vst0	resistant	0	Other
420	REACTOME_TIGHT_JUNCTION_INTERACTIONS	-0.53278	-0.00915	-4.77993	1.84e-05	0.000217	2.72299	t1vst0	resistant	0	Other
421	REACTOME_XENOBIOTICS	-0.52163	-0.00768	-3.3074	0.001837	0.006618	-1.59724	t1vst0	resistant	0	Other
422	REACTOME_LGI_ADAM_INTERACTIONS	-0.51349	-0.00013	-3.48107	0.001108	0.004349	-1.12973	t1vst0	resistant	0	Other
423	REACTOME_PHASE_2_PLATEAU_PHASE	-0.49895	0.011688	-4.13908	0.000148	0.000939	0.754904	t1vst0	resistant	0	Other
424	REACTOME_ATF6_ATF6_ALPHA_ACTIVATES_CHAPERONES	-0.49624	-0.01857	-4.22096	0.000114	0.000779	1.00012	t1vst0	resistant	0	Other
425	REACTOME_GLUTAMATE_NEUROTRANSMITTER_RELEASE_CYCLE	-0.48976	0.000167	-4.62728	3.05e-05	0.000307	2.24491	t1vst0	resistant	0	Other
426	REACTOME_NOTCH2_INTRACELLULAR_DOMAIN_REGULATES_TRANSCRIPTION	-0.4772	-0.00403	-5.11079	6.1e-06	0.000131	3.77496	t1vst0	resistant	0	Other
427	REACTOME_SIGNALING_BY_NOTCH1_HD_DOMAIN_MUTANTS_IN_CANCER	-0.45932	-0.01495	-3.25099	0.002159	0.007659	-1.74601	t1vst0	resistant	0	Other
428	REACTOME_IMMUNOREGULATORY_INTERACTIONS_BETWEEN_A_LYMPHOID_AND_A_NON_LYMPHOID_CELL	-0.45722	0.012999	-4.51522	4.41e-05	0.000399	1.89732	t1vst0	resistant	0	Other
429	KEGG_LINOLEIC_ACID_METABOLISM	-0.45048	0.002843	-3.81826	0.000402	0.001967	-0.18449	t1vst0	resistant	0	Other
430	REACTOME_COMPLEMENT_CASCADE	-0.44726	0.025335	-3.57054	0.00085	0.003557	-0.88355	t1vst0	resistant	0	Other
431	REACTOME_NUCLEAR_RECEPTOR_TRANSCRIPTION_PATHWAY	-0.43992	-0.02075	-3.39351	0.001432	0.005349	-1.3672	t1vst0	resistant	0	Other
432	REACTOME_PEXOPHAGY	-0.43886	-0.01258	-4.22977	0.000111	0.00077	1.02661	t1vst0	resistant	0	Other
433	REACTOME_CARDIAC_CONDUCTION	-0.43087	-0.00807	-4.45907	5.29e-05	0.000461	1.72433	t1vst0	resistant	0	Other
434	REACTOME_ECM_PROTEOGLYCANS	-0.4162	0.041911	-3.71849	0.000545	0.002494	-0.46901	t1vst0	resistant	0	Other
435	REACTOME_PHASE_0_RAPID_DEPOLARISATION	-0.41157	0.036088	-3.93863	0.000277	0.001517	0.163741	t1vst0	resistant	0	Other
436	HALLMARK_HYPOXIA	-0.41142	0.011265	-3.85049	0.000364	0.001806	-0.09178	t1vst0	resistant	0	Other
437	BIOCARTA_TOB1_PATHWAY	-0.41031	0.009786	-4.2046	0.00012	0.0008	0.950975	t1vst0	resistant	0	Other
438	KEGG_TASTE_TRANSDUCTION	-0.4098	-0.01297	-3.90205	0.00031	0.001654	0.057358	t1vst0	resistant	0	Other
439	REACTOME_FOXO_MEDIATED_TRANSCRIPTION	-0.40242	-0.01893	-4.33723	7.84e-05	0.000603	1.35178	t1vst0	resistant	0	Other
440	REACTOME_CARGO_CONCENTRATION_IN_THE_ER	-0.40216	-0.01127	-4.28576	9.25e-05	0.000677	1.19563	t1vst0	resistant	0	Other
441	REACTOME_INTERLEUKIN_RECEPTOR_SHC_SIGNALING	-0.40118	-0.00954	-3.85014	0.000364	0.001806	-0.09278	t1vst0	resistant	0	Other
442	REACTOME_PRE_NOTCH_PROCESSING_IN_GOLGI	-0.39092	-0.04421	-4.44707	5.5e-05	0.000474	1.68746	t1vst0	resistant	0	Other
443	KEGG_ETHER_LIPID_METABOLISM	-0.38037	-0.00192	-4.17507	0.000132	0.000865	0.862437	t1vst0	resistant	0	Other
444	KEGG_COMPLEMENT_AND_COAGULATION_CASCADES	-0.37843	0.015713	-3.33062	0.001718	0.006237	-1.53555	t1vst0	resistant	0	Other
445	BIOCARTA_HES_PATHWAY	-0.3775	-0.02424	-3.63162	0.000708	0.003094	-0.71352	t1vst0	resistant	0	Other
446	KEGG_CELL_ADHESION_MOLECULES_CAMS	-0.37731	0.022901	-3.88856	0.000324	0.001686	0.018256	t1vst0	resistant	0	Other
447	KEGG_CYTOKINE_CYTOKINE_RECEPTOR_INTERACTION	-0.3763	0.022857	-3.33538	0.001695	0.006188	-1.52288	t1vst0	resistant	0	Other
448	HALLMARK_KRAS_SIGNALING_DN	-0.36748	0.010201	-3.35782	0.001588	0.005852	-1.46297	t1vst0	resistant	0	Other
449	REACTOME_NEUROTRANSMITTER_RELEASE_CYCLE	-0.35842	-0.00081	-3.76688	0.00047	0.002222	-0.33148	t1vst0	resistant	0	Other
450	REACTOME_SUMOYLATION_OF_INTRACELLULAR_RECEPTORS	-0.35658	-0.02096	-3.52068	0.000986	0.003936	-1.02118	t1vst0	resistant	0	Other
451	KEGG_ALPHA_LINOLENIC_ACID_METABOLISM	-0.35498	0.027325	-3.79129	0.000436	0.002099	-0.26178	t1vst0	resistant	0	Other
452	REACTOME_IRE1ALPHA_ACTIVATES_CHAPERONES	-0.35009	-0.02468	-3.44937	0.001216	0.004691	-1.2161	t1vst0	resistant	0	Other
453	REACTOME_BINDING_AND_UPTAKE_OF_LIGANDS_BY_SCAVENGER_RECEPTORS	-0.33495	0.030748	-3.70448	0.000568	0.002581	-0.50864	t1vst0	resistant	0	Other
454	REACTOME_CELL_CELL_JUNCTION_ORGANIZATION	-0.33442	-0.00423	-3.59308	0.000795	0.00339	-0.82099	t1vst0	resistant	0	Other
455	REACTOME_AMYLOID_FIBER_FORMATION	-0.334	-0.00611	-3.46586	0.001159	0.004516	-1.17124	t1vst0	resistant	0	Other
456	HALLMARK_HEDGEHOG_SIGNALING	-0.33178	-0.0007	-3.34973	0.001626	0.005977	-1.48459	t1vst0	resistant	0	Other
457	REACTOME_THE_CANONICAL_RETINOID_CYCLE_IN_RODS_TWILIGHT_VISION_	-0.32423	0.024695	-3.33341	0.001705	0.006209	-1.52813	t1vst0	resistant	0	Other
458	REACTOME_THE_PHOTOTRANSDUCTION_CASCADE	-0.31508	0.009657	-4.36979	7.06e-05	0.000558	1.45094	t1vst0	resistant	0	Other
459	KEGG_NATURAL_KILLER_CELL_MEDIATED_CYTOTOXICITY	-0.31468	0.003309	-3.22611	0.002318	0.008132	-1.81113	t1vst0	resistant	0	Other
460	REACTOME_PHASE_I_FUNCTIONALIZATION_OF_COMPOUNDS	-0.29562	-0.00257	-3.34426	0.001652	0.006045	-1.49922	t1vst0	resistant	0	Other
461	REACTOME_GABA_SYNTHESIS_RELEASE_REUPTAKE_AND_DEGRADATION	-0.28447	0.004083	-4.20015	0.000122	0.000805	0.937615	t1vst0	resistant	0	Other
462	KEGG_HEDGEHOG_SIGNALING_PATHWAY	-0.26892	0.02128	-4.91268	1.19e-05	0.000167	3.14268	t1vst0	resistant	0	Other
463	REACTOME_VISUAL_PHOTOTRANSDUCTION	-0.25701	0.02444	-3.61592	0.000742	0.003217	-0.75738	t1vst0	resistant	0	Other
464	HALLMARK_UV_RESPONSE_DN	-0.2567	0.004849	-3.86967	0.000343	0.001743	-0.0364	t1vst0	resistant	0	Other
465	HALLMARK_IL2_STAT5_SIGNALING	-0.25377	6.55e-05	-3.27202	0.002034	0.007245	-1.69075	t1vst0	resistant	0	Other
466	REACTOME_SPHINGOLIPID_DE_NOVO_BIOSYNTHESIS	-0.24095	-0.00546	-3.6136	0.000747	0.003222	-0.76384	t1vst0	resistant	0	Other
467	REACTOME_PRE_NOTCH_EXPRESSION_AND_PROCESSING	-0.23935	-0.02691	-3.61246	0.00075	0.003225	-0.76702	t1vst0	resistant	0	Other
468	KEGG_MAPK_SIGNALING_PATHWAY	-0.23834	0.002738	-3.3303	0.00172	0.006237	-1.53641	t1vst0	resistant	0	Other
469	REACTOME_CIRCADIAN_CLOCK	-0.21262	-0.00536	-3.42466	0.001308	0.004999	-1.28311	t1vst0	resistant	0	Other

## Sheet: s6_degs_t1vst0_sensitive
	pathway	logFC	AveExpr	t	P.Value	adj.P.Val	B	timepoint	group	direction	group
1	REACTOME_MASTL_FACILITATES_MITOTIC_PROGRESSION	0.847354	-0.0667837	5.90212	4.1078e-07	0.000110979	6.3607	t1vst0	sensitive	1	Other
2	REACTOME_UNWINDING_OF_DNA	0.819588	-0.0221072	4.70256	2.38254e-05	0.00124584	2.51146	t1vst0	sensitive	1	DNA repair
3	REACTOME_REGULATION_OF_ORNITHINE_DECARBOXYLASE_ODC	0.715644	-0.000388029	3.79262	0.000434558	0.00715695	-0.213162	t1vst0	sensitive	1	Cell cycle
4	KEGG_PROTEASOME	0.694868	0.0102137	3.6275	0.000716863	0.0092225	-0.67809	t1vst0	sensitive	1	Cell cycle
5	REACTOME_DNA_STRAND_ELONGATION	0.689679	-0.0184673	4.1776	0.00013069	0.00359064	0.909503	t1vst0	sensitive	1	DNA repair
6	REACTOME_INSULIN_RECEPTOR_RECYCLING	0.676825	0.01519	7.20642	4.56111e-09	2.46452e-06	10.6364	t1vst0	sensitive	1	Other
7	KEGG_DNA_REPLICATION	0.662508	-0.014619	3.92482	0.000289138	0.0056469	0.166569	t1vst0	sensitive	1	DNA repair
8	REACTOME_ACTIVATION_OF_THE_PRE_REPLICATIVE_COMPLEX	0.659562	-0.0138352	3.6824	0.000607593	0.00827654	-0.524693	t1vst0	sensitive	1	DNA repair
9	REACTOME_ER_PHAGOSOME_PATHWAY	0.656187	-0.00725011	3.88781	0.000324254	0.00611181	0.059628	t1vst0	sensitive	1	Cell cycle
10	REACTOME_PCNA_DEPENDENT_LONG_PATCH_BASE_EXCISION_REPAIR	0.653904	-0.0160405	4.71411	2.29337e-05	0.00124584	2.54747	t1vst0	sensitive	1	DNA repair
11	REACTOME_CROSS_PRESENTATION_OF_SOLUBLE_EXOGENOUS_ANTIGENS_ENDOSOMES_	0.648184	0.00908965	3.56291	0.000869561	0.00998917	-0.856919	t1vst0	sensitive	1	Cell cycle
12	REACTOME_CDC6_ASSOCIATION_WITH_THE_ORC_ORIGIN_COMPLEX	0.644145	0.000319942	3.55408	0.000892705	0.00999449	-0.881221	t1vst0	sensitive	1	DNA repair
13	REACTOME_RESOLUTION_OF_AP_SITES_VIA_THE_MULTIPLE_NUCLEOTIDE_PATCH_REPLACEMENT_PATHWAY	0.643448	-0.0170816	4.30666	8.65302e-05	0.00290732	1.29653	t1vst0	sensitive	1	DNA repair
14	REACTOME_ELONGATION_ARREST_AND_RECOVERY	0.638871	-0.00678673	4.18261	0.000128625	0.00359064	0.924437	t1vst0	sensitive	1	Other
15	REACTOME_TRANSFERRIN_ENDOCYTOSIS_AND_RECYCLING	0.635397	0.016101	8.82069	1.9415e-11	3.14718e-08	15.7967	t1vst0	sensitive	1	Other
16	REACTOME_MISMATCH_REPAIR	0.631757	-0.0157572	4.41563	6.08885e-05	0.00252011	1.627	t1vst0	sensitive	1	DNA repair
17	REACTOME_NEGATIVE_REGULATION_OF_NOTCH4_SIGNALING	0.630491	0.00464429	3.60592	0.000764758	0.00939146	-0.738019	t1vst0	sensitive	1	Cell cycle
18	REACTOME_ABORTIVE_ELONGATION_OF_HIV_1_TRANSCRIPT_IN_THE_ABSENCE_OF_TAT	0.629116	-0.00407926	3.98743	0.000237938	0.005108	0.348584	t1vst0	sensitive	1	Other
19	REACTOME_ZINC_TRANSPORTERS	0.626686	-0.0244809	5.48034	1.74366e-06	0.000256951	4.98767	t1vst0	sensitive	1	Other
20	REACTOME_DNA_REPLICATION_PRE_INITIATION	0.621165	-0.006384	3.55359	0.000894016	0.00999449	-0.882579	t1vst0	sensitive	1	Cell cycle
21	REACTOME_HOMOLOGOUS_DNA_PAIRING_AND_STRAND_EXCHANGE	0.61671	-0.0154465	3.81746	0.000402709	0.00709556	-0.142305	t1vst0	sensitive	1	DNA repair
22	REACTOME_SIGNALING_BY_FGFR2_IIIA_TM	0.616017	-0.00670039	3.98384	0.00024062	0.005108	0.338109	t1vst0	sensitive	1	Other
23	REACTOME_ACTIVATION_OF_ATR_IN_RESPONSE_TO_REPLICATION_STRESS	0.612795	-0.0171338	3.72407	0.000535546	0.00768248	-0.407476	t1vst0	sensitive	1	DNA repair
24	REACTOME_DNA_REPLICATION	0.609182	-0.0121732	3.62485	0.000722582	0.00922288	-0.685455	t1vst0	sensitive	1	Cell cycle
25	REACTOME_TRANSLESION_SYNTHESIS_BY_POLH	0.608815	-0.0214896	3.85141	0.000362795	0.00653434	-0.045074	t1vst0	sensitive	1	DNA repair
26	REACTOME_HIV_ELONGATION_ARREST_AND_RECOVERY	0.60649	-0.0058205	3.93467	0.00028043	0.00561205	0.195114	t1vst0	sensitive	1	Other
27	REACTOME_REPAIR_SYNTHESIS_FOR_GAP_FILLING_BY_DNA_POL_IN_TC_NER	0.597393	-0.0110309	4.32339	8.20005e-05	0.00288963	1.34706	t1vst0	sensitive	1	DNA repair
28	REACTOME_LAGGING_STRAND_SYNTHESIS	0.596085	-0.00635159	3.68523	0.000602431	0.00827576	-0.516772	t1vst0	sensitive	1	DNA repair
29	REACTOME_HEDGEHOG_LIGAND_BIOGENESIS	0.589702	-0.00610756	4.3798	6.83711e-05	0.00252011	1.51796	t1vst0	sensitive	1	Cell cycle
30	REACTOME_DEFECTIVE_CFTR_CAUSES_CYSTIC_FIBROSIS	0.580281	-0.0017218	4.06713	0.000185334	0.00455191	0.582248	t1vst0	sensitive	1	Cell cycle
31	REACTOME_INITIATION_OF_NUCLEAR_ENVELOPE_NE_REFORMATION	0.57785	-0.0231383	4.20195	0.000120951	0.00350111	0.982129	t1vst0	sensitive	1	Other
32	REACTOME_PIWI_INTERACTING_RNA_PIRNA_BIOGENESIS	0.576445	-0.00722569	4.14918	0.000143027	0.0036801	0.824939	t1vst0	sensitive	1	Other
33	REACTOME_REMOVAL_OF_THE_FLAP_INTERMEDIATE_FROM_THE_C_STRAND	0.574121	-0.0119343	4.7054	2.36029e-05	0.00124584	2.52032	t1vst0	sensitive	1	DNA repair
34	BIOCARTA_CHEMICAL_PATHWAY	0.57412	-0.0333551	4.89219	1.27006e-05	0.000925605	3.10595	t1vst0	sensitive	1	Programmed cell death
35	REACTOME_GAP_JUNCTION_DEGRADATION	0.570598	-0.0328655	3.56969	0.000852164	0.00998917	-0.838218	t1vst0	sensitive	1	Other
36	REACTOME_SCF_SKP2_MEDIATED_DEGRADATION_OF_P27_P21	0.563133	-0.00292974	3.63567	0.000699474	0.00907078	-0.655327	t1vst0	sensitive	1	Cell cycle
37	REACTOME_STING_MEDIATED_INDUCTION_OF_HOST_IMMUNE_RESPONSES	0.558724	0.00798575	5.04863	7.52366e-06	0.000610859	3.60145	t1vst0	sensitive	1	Other
38	REACTOME_ENOS_ACTIVATION	0.552866	-0.0013387	5.613	1.10817e-06	0.000199594	5.41798	t1vst0	sensitive	1	Other
39	REACTOME_ANTIGEN_PROCESSING_CROSS_PRESENTATION	0.552212	-0.0077244	5.10997	6.12111e-06	0.00055124	3.79685	t1vst0	sensitive	1	Cell cycle
40	REACTOME_THE_ROLE_OF_GTSE1_IN_G2_M_PROGRESSION_AFTER_G2_CHECKPOINT	0.551188	0.00288888	3.65114	0.000667674	0.00879918	-0.612182	t1vst0	sensitive	1	Cell cycle
41	REACTOME_CD209_DC_SIGN_SIGNALING	0.548773	-0.0100361	4.16803	0.000134725	0.00363983	0.880987	t1vst0	sensitive	1	Other
42	REACTOME_HDR_THROUGH_HOMOLOGOUS_RECOMBINATION_HRR_	0.546548	-0.0197341	3.79913	0.000425984	0.00715695	-0.194616	t1vst0	sensitive	1	DNA repair
43	REACTOME_FGFR2_MUTANT_RECEPTOR_ACTIVATION	0.542005	0.00918217	4.01915	0.000215465	0.00498955	0.441326	t1vst0	sensitive	1	Other
44	REACTOME_LDL_CLEARANCE	0.537426	-0.019462	4.88214	1.31332e-05	0.000925605	3.07427	t1vst0	sensitive	1	Other
45	REACTOME_NUCLEAR_ENVELOPE_NE_REASSEMBLY	0.522323	-0.00470358	3.78109	0.000450157	0.00723621	-0.245981	t1vst0	sensitive	1	Other
46	REACTOME_ENOS_ACTIVATION_AND_REGULATION	0.519946	-0.0402414	4.72433	2.21726e-05	0.00124584	2.57934	t1vst0	sensitive	1	Other
47	REACTOME_CONDENSATION_OF_PROMETAPHASE_CHROMOSOMES	0.5128	-0.018182	3.58224	0.000820863	0.00981933	-0.80358	t1vst0	sensitive	1	Other
48	REACTOME_RECOGNITION_OF_DNA_DAMAGE_BY_PCNA_CONTAINING_REPLICATION_COMPLEX	0.509996	-0.022371	3.77256	0.000462038	0.00734277	-0.270215	t1vst0	sensitive	1	DNA repair
49	REACTOME_TELOMERE_MAINTENANCE	0.505863	-0.020072	3.98116	0.000242638	0.005108	0.330307	t1vst0	sensitive	1	Other
50	REACTOME_MRNA_DECAY_BY_5_TO_3_EXORIBONUCLEASE	0.504652	-0.0273909	3.69289	0.000588623	0.00821728	-0.495247	t1vst0	sensitive	1	Other
51	REACTOME_MITOTIC_G1_PHASE_AND_G1_S_TRANSITION	0.504523	-0.0108733	3.60627	0.000763966	0.00939146	-0.737058	t1vst0	sensitive	1	Cell cycle
52	REACTOME_CELLULAR_RESPONSE_TO_HYPOXIA	0.504506	0.00109012	3.58103	0.000823831	0.00981933	-0.806921	t1vst0	sensitive	1	Cell cycle
53	REACTOME_METAL_ION_SLC_TRANSPORTERS	0.503985	-0.0173135	3.60709	0.000762094	0.00939146	-0.734786	t1vst0	sensitive	1	Other
54	REACTOME_CHROMOSOME_MAINTENANCE	0.500198	-0.021069	3.78057	0.000450868	0.00723621	-0.247448	t1vst0	sensitive	1	Other
55	BIOCARTA_CERAMIDE_PATHWAY	0.499202	-0.0024	3.66234	0.000645523	0.00860166	-0.580886	t1vst0	sensitive	1	Other
56	REACTOME_GAP_JUNCTION_TRAFFICKING_AND_REGULATION	0.494626	0.00560744	5.13014	5.71911e-06	0.000551096	3.86121	t1vst0	sensitive	1	Other
57	REACTOME_ACTIVATION_OF_BH3_ONLY_PROTEINS	0.491507	-0.00299786	3.92615	0.000287948	0.0056469	0.170419	t1vst0	sensitive	1	Programmed cell death
58	REACTOME_METABOLISM_OF_COFACTORS	0.490823	-0.0237007	4.28962	9.13949e-05	0.00296302	1.24515	t1vst0	sensitive	1	Other
59	BIOCARTA_STATHMIN_PATHWAY	0.488834	-0.00536802	6.35431	8.6326e-08	2.79869e-05	7.84326	t1vst0	sensitive	1	Other
60	REACTOME_ABC_TRANSPORTER_DISORDERS	0.478344	0.00477069	4.05119	0.000194862	0.0047145	0.535333	t1vst0	sensitive	1	Cell cycle
61	REACTOME_TRANSCRIPTIONAL_REGULATION_BY_SMALL_RNAS	0.47307	-0.00998748	3.7322	0.000522485	0.00763016	-0.384532	t1vst0	sensitive	1	Other
62	REACTOME_IRON_UPTAKE_AND_TRANSPORT	0.469998	0.00491775	7.67909	9.03265e-10	7.32096e-07	12.1715	t1vst0	sensitive	1	Other
63	REACTOME_LATENT_INFECTION_OF_HOMO_SAPIENS_WITH_MYCOBACTERIUM_TUBERCULOSIS	0.464775	0.00629215	4.78395	1.8202e-05	0.00113482	2.76574	t1vst0	sensitive	1	Other
64	REACTOME_GAP_JUNCTION_ASSEMBLY	0.462457	0.0412626	4.41068	6.18724e-05	0.00252011	1.61191	t1vst0	sensitive	1	Other
65	BIOCARTA_FAS_PATHWAY	0.460993	-0.0190245	4.92587	1.13504e-05	0.000876146	3.21226	t1vst0	sensitive	1	Programmed cell death
66	REACTOME_GLYCOLYSIS	0.457774	-0.00645785	3.79071	0.0004371	0.00715695	-0.21859	t1vst0	sensitive	1	Other
67	BIOCARTA_MITOCHONDRIA_PATHWAY	0.454096	-0.00959764	4.8153	1.64036e-05	0.00106361	2.86405	t1vst0	sensitive	1	Programmed cell death
68	REACTOME_SIGNALING_BY_NOTCH4	0.451515	-0.00324438	3.83453	0.00038214	0.00680713	-0.0934764	t1vst0	sensitive	1	Cell cycle
69	REACTOME_SEMA3A_PAK_DEPENDENT_AXON_REPULSION	0.449975	-0.00427497	5.7186	7.71747e-07	0.000156375	5.7616	t1vst0	sensitive	1	Other
70	REACTOME_CD28_DEPENDENT_PI3K_AKT_SIGNALING	0.44886	0.0158676	4.63324	2.99347e-05	0.00151638	2.29602	t1vst0	sensitive	1	Other
71	REACTOME_RHO_GTPASES_ACTIVATE_IQGAPS	0.445987	0.0103417	4.30183	8.78832e-05	0.00290732	1.28196	t1vst0	sensitive	1	Other
72	REACTOME_GOLGI_CISTERNAE_PERICENTRIOLAR_STACK_REORGANIZATION	0.44084	-0.0496828	4.16199	0.000137332	0.00364944	0.86302	t1vst0	sensitive	1	Other
73	REACTOME_CYTOSOLIC_SENSORS_OF_PATHOGEN_ASSOCIATED_DNA_	0.439066	-0.0020955	3.72648	0.000531642	0.00768248	-0.400678	t1vst0	sensitive	1	Other
74	REACTOME_CD28_CO_STIMULATION	0.435799	0.0148792	4.49453	4.71259e-05	0.0021826	1.86822	t1vst0	sensitive	1	Other
75	REACTOME_ABC_FAMILY_PROTEINS_MEDIATED_TRANSPORT	0.429366	-0.000577689	3.93967	0.000276102	0.00561205	0.209633	t1vst0	sensitive	1	Cell cycle
76	REACTOME_AKT_PHOSPHORYLATES_TARGETS_IN_THE_CYTOSOL	0.427281	-0.0293353	4.40109	6.3824e-05	0.00252011	1.58269	t1vst0	sensitive	1	Other
77	REACTOME_ROS_AND_RNS_PRODUCTION_IN_PHAGOCYTES	0.422136	0.00256889	4.82781	1.5736e-05	0.00106284	2.90332	t1vst0	sensitive	1	Other
78	REACTOME_RAS_PROCESSING	0.420797	-0.0314749	3.97445	0.000247767	0.00514911	0.310761	t1vst0	sensitive	1	Other
79	REACTOME_CASPASE_MEDIATED_CLEAVAGE_OF_CYTOSKELETAL_PROTEINS	0.419732	0.0131561	3.71998	0.000542241	0.00771029	-0.41902	t1vst0	sensitive	1	Other
80	HALLMARK_DNA_REPAIR	0.413612	-0.0131094	3.66667	0.000637152	0.00860166	-0.568777	t1vst0	sensitive	1	Other
81	REACTOME_NF_KB_ACTIVATION_THROUGH_FADD_RIP_1_PATHWAY_MEDIATED_BY_CASPASE_8_AND_10	0.409039	0.00621036	3.7444	0.000503457	0.0074872	-0.350051	t1vst0	sensitive	1	Other
82	REACTOME_C_TYPE_LECTIN_RECEPTORS_CLRS_	0.4069	0.00487281	3.76167	0.000477655	0.0074862	-0.301134	t1vst0	sensitive	1	Cell cycle
83	KEGG_VIBRIO_CHOLERAE_INFECTION	0.405086	-0.00302361	5.22887	4.09763e-06	0.00049212	4.17717	t1vst0	sensitive	1	Other
84	REACTOME_TP53_REGULATES_TRANSCRIPTION_OF_GENES_INVOLVED_IN_G2_CELL_CYCLE_ARREST	0.404988	-0.0218206	3.55953	0.000878361	0.00998917	-0.866235	t1vst0	sensitive	1	Other
85	REACTOME_WNT5A_DEPENDENT_INTERNALIZATION_OF_FZD2_FZD5_AND_ROR2	0.404259	-0.00235541	3.7462	0.0005007	0.0074872	-0.344947	t1vst0	sensitive	1	Other
86	BIOCARTA_AKT_PATHWAY	0.403976	0.00436823	3.80473	0.000418734	0.00715695	-0.178637	t1vst0	sensitive	1	Other
87	REACTOME_MITOTIC_PROPHASE	0.402179	-0.0257451	3.79921	0.000425881	0.00715695	-0.19439	t1vst0	sensitive	1	Other
88	REACTOME_SIGNALING_BY_INSULIN_RECEPTOR	0.400448	-0.00175411	6.54028	4.53986e-08	1.83978e-05	8.45403	t1vst0	sensitive	1	Other
89	REACTOME_AMINO_ACIDS_REGULATE_MTORC1	0.39709	-0.0120817	4.13835	0.000148019	0.00374906	0.792783	t1vst0	sensitive	1	Other
90	REACTOME_INTRINSIC_PATHWAY_FOR_APOPTOSIS	0.394765	-0.000685005	4.15078	0.000142305	0.0036801	0.829677	t1vst0	sensitive	1	Programmed cell death
91	REACTOME_DISORDERS_OF_TRANSMEMBRANE_TRANSPORTERS	0.394059	-0.00471157	4.73307	2.15411e-05	0.00124584	2.60663	t1vst0	sensitive	1	Cell cycle
92	REACTOME_LYSOSOME_VESICLE_BIOGENESIS	0.389138	-0.0186003	4.10227	0.000165909	0.0041375	0.685904	t1vst0	sensitive	1	Other
93	REACTOME_E3_UBIQUITIN_LIGASES_UBIQUITINATE_TARGET_PROTEINS	0.388516	-0.00657335	3.7593	0.000481116	0.0074862	-0.307848	t1vst0	sensitive	1	Other
94	REACTOME_APOPTOSIS	0.378843	-0.00123815	4.37964	6.84051e-05	0.00252011	1.51749	t1vst0	sensitive	1	Programmed cell death
95	BIOCARTA_CASPASE_PATHWAY	0.376737	0.00438763	5.71864	7.71617e-07	0.000156375	5.76176	t1vst0	sensitive	1	Programmed cell death
96	REACTOME_PROGRAMMED_CELL_DEATH	0.376419	0.00367955	4.01252	0.000219987	0.00502252	0.421906	t1vst0	sensitive	1	Programmed cell death
97	BIOCARTA_CFTR_PATHWAY	0.375556	0.0137019	3.75361	0.000489536	0.0074862	-0.32398	t1vst0	sensitive	1	Other
98	KEGG_PATHOGENIC_ESCHERICHIA_COLI_INFECTION	0.372533	-0.00216193	3.59898	0.000780815	0.00951655	-0.757265	t1vst0	sensitive	1	Other
99	KEGG_BIOSYNTHESIS_OF_UNSATURATED_FATTY_ACIDS	0.354934	-0.00828413	5.14156	5.50312e-06	0.000551096	3.89768	t1vst0	sensitive	1	Other
100	REACTOME_MISCELLANEOUS_TRANSPORT_AND_BINDING_EVENTS	0.341799	-0.0245374	4.19212	0.000124796	0.00354902	0.95278	t1vst0	sensitive	1	Other
101	REACTOME_SYNTHESIS_OF_VERY_LONG_CHAIN_FATTY_ACYL_COAS	0.338731	0.00465856	3.80923	0.000413003	0.00715695	-0.165806	t1vst0	sensitive	1	Other
102	BIOCARTA_AKAPCENTROSOME_PATHWAY	0.335975	0.0206035	4.25519	0.000102052	0.00318127	1.14158	t1vst0	sensitive	1	Other
103	REACTOME_RECYCLING_PATHWAY_OF_L1	0.332592	0.00496563	4.39738	6.4593e-05	0.00252011	1.57143	t1vst0	sensitive	1	Other
104	REACTOME_CLATHRIN_MEDIATED_ENDOCYTOSIS	0.326781	-0.0173782	3.66139	0.00064738	0.00860166	-0.583551	t1vst0	sensitive	1	Other
105	REACTOME_EPH_EPHRIN_MEDIATED_REPULSION_OF_CELLS	0.326357	0.0168816	4.3887	6.64332e-05	0.00252011	1.545	t1vst0	sensitive	1	Other
106	BIOCARTA_BAD_PATHWAY	0.323298	0.000758272	3.74523	0.000502185	0.0074872	-0.3477	t1vst0	sensitive	1	Other
107	BIOCARTA_IGF1R_PATHWAY	0.320735	0.000989027	4.24615	0.000105044	0.00321276	1.11445	t1vst0	sensitive	1	Other
108	BIOCARTA_CXCR4_PATHWAY	0.320027	-0.00696095	4.23832	0.000107705	0.00323314	1.09097	t1vst0	sensitive	1	Other
109	REACTOME_RHO_GTPASE_EFFECTORS	0.318992	-0.0178276	4.34937	7.54226e-05	0.00271689	1.42566	t1vst0	sensitive	1	Other
110	REACTOME_TP53_REGULATES_TRANSCRIPTION_OF_GENES_INVOLVED_IN_CYTOCHROME_C_RELEASE	0.315091	-0.020793	3.5728	0.000844323	0.00998917	-0.829664	t1vst0	sensitive	1	Programmed cell death
111	REACTOME_MHC_CLASS_II_ANTIGEN_PRESENTATION	0.312466	-0.00343718	3.93812	0.000277443	0.00561205	0.20511	t1vst0	sensitive	1	Other
112	BIOCARTA_HIVNEF_PATHWAY	0.30647	-0.020847	3.87616	0.000336137	0.00626297	0.0260655	t1vst0	sensitive	1	Programmed cell death
113	REACTOME_VEGFR2_MEDIATED_VASCULAR_PERMEABILITY	0.305173	0.00522707	3.69039	0.000593104	0.00821728	-0.502288	t1vst0	sensitive	1	Other
114	REACTOME_PIP3_ACTIVATES_AKT_SIGNALING	0.30455	-0.0184575	3.7922	0.000435117	0.00715695	-0.214359	t1vst0	sensitive	1	Other
115	HALLMARK_UV_RESPONSE_UP	0.295801	-0.00397891	5.21805	4.25026e-06	0.00049212	4.14251	t1vst0	sensitive	1	Other
116	KEGG_FRUCTOSE_AND_MANNOSE_METABOLISM	0.294047	0.00116996	3.61067	0.00075396	0.00939146	-0.724845	t1vst0	sensitive	1	Other
117	KEGG_APOPTOSIS	0.291994	0.00186717	4.20686	0.000119073	0.00350111	0.996808	t1vst0	sensitive	1	Programmed cell death
118	REACTOME_COPI_DEPENDENT_GOLGI_TO_ER_RETROGRADE_TRAFFIC	0.288662	-0.0169223	3.90588	0.000306622	0.00588842	0.111782	t1vst0	sensitive	1	Other
119	REACTOME_NEUTROPHIL_DEGRANULATION	0.282244	-0.00669491	3.85627	0.000357412	0.00653434	-0.031142	t1vst0	sensitive	1	Other
120	REACTOME_INTRA_GOLGI_AND_RETROGRADE_GOLGI_TO_ER_TRAFFIC	0.275607	-0.0168974	3.5904	0.000801097	0.00969088	-0.781013	t1vst0	sensitive	1	Other
121	HALLMARK_MITOTIC_SPINDLE	0.27545	-0.0161173	3.55844	0.000881216	0.00998917	-0.869238	t1vst0	sensitive	1	Other
122	REACTOME_SIGNALING_BY_MODERATE_KINASE_ACTIVITY_BRAF_MUTANTS	0.263203	-0.00262273	3.56223	0.000871337	0.00998917	-0.858808	t1vst0	sensitive	1	Other
123	REACTOME_CONSTITUTIVE_SIGNALING_BY_AKT1_E17K_IN_CANCER	0.260507	-0.00807021	3.63888	0.000692763	0.0090562	-0.646389	t1vst0	sensitive	1	Other
124	REACTOME_INNATE_IMMUNE_SYSTEM	0.256496	-0.000279071	3.8515	0.000362695	0.00653434	-0.0448168	t1vst0	sensitive	1	Other
125	REACTOME_KINESINS	0.247633	-0.00334014	3.60886	0.000758048	0.00939146	-0.729855	t1vst0	sensitive	1	Other
126	REACTOME_FACTORS_INVOLVED_IN_MEGAKARYOCYTE_DEVELOPMENT_AND_PLATELET_PRODUCTION	0.239283	-0.00436396	3.70405	0.000569084	0.0080216	-0.4639	t1vst0	sensitive	1	Other
127	REACTOME_SIGNALING_BY_RHO_GTPASES	0.221142	-0.0124769	4.02926	0.000208748	0.00490406	0.470944	t1vst0	sensitive	1	Other
128	REACTOME_IRS_MEDIATED_SIGNALLING	0.217595	-0.00645273	3.90363	0.000308769	0.00588842	0.105271	t1vst0	sensitive	1	Other
129	REACTOME_METABOLISM_OF_CARBOHYDRATES	0.207164	0.00190715	4.25991	0.000100522	0.00318127	1.15576	t1vst0	sensitive	1	Other
130	REACTOME_RESPONSE_OF_EIF2AK1_HRI_TO_HEME_DEFICIENCY	-0.540314	-0.0123217	-4.40473	6.30758e-05	0.00252011	1.59379	t1vst0	sensitive	0	Other
131	KEGG_CIRCADIAN_RHYTHM_MAMMAL	-0.48016	-0.0132342	-3.98741	0.00023795	0.005108	0.348538	t1vst0	sensitive	0	Other
132	REACTOME_PEPTIDE_CHAIN_ELONGATION	-0.463435	-0.00032541	-5.54295	1.40811e-06	0.000228254	5.19055	t1vst0	sensitive	0	Other
133	REACTOME_ACTIVATION_OF_THE_AP_1_FAMILY_OF_TRANSCRIPTION_FACTORS	-0.446791	-0.00778184	-4.30314	8.75139e-05	0.00290732	1.28591	t1vst0	sensitive	0	Other
134	KEGG_RIBOSOME	-0.443995	-0.00137249	-5.04811	7.53682e-06	0.000610859	3.5998	t1vst0	sensitive	0	Other
135	REACTOME_RESPONSE_OF_EIF2AK4_GCN2_TO_AMINO_ACID_DEFICIENCY	-0.435153	0.00122306	-5.12702	5.77954e-06	0.000551096	3.85125	t1vst0	sensitive	0	Other
136	REACTOME_EUKARYOTIC_TRANSLATION_ELONGATION	-0.42899	-0.000653175	-5.36838	2.55294e-06	0.000344859	4.62589	t1vst0	sensitive	0	Other
137	KEGG_ALPHA_LINOLENIC_ACID_METABOLISM	-0.420897	0.0273247	-4.49526	4.70138e-05	0.0021826	1.87046	t1vst0	sensitive	0	Other
138	REACTOME_SELENOAMINO_ACID_METABOLISM	-0.349634	-0.00147361	-4.52302	4.29474e-05	0.00210963	1.95569	t1vst0	sensitive	0	Other
139	REACTOME_3_UTR_MEDIATED_TRANSLATIONAL_REGULATION	-0.339163	0.000972539	-4.4088	6.22505e-05	0.00252011	1.60618	t1vst0	sensitive	0	Other
140	REACTOME_CLASS_B_2_SECRETIN_FAMILY_RECEPTORS_	-0.330337	0.0284828	-3.98386	0.0002406	0.005108	0.338188	t1vst0	sensitive	0	Other
141	REACTOME_RET_SIGNALING	-0.28991	-0.0183186	-3.99037	0.000235762	0.005108	0.357169	t1vst0	sensitive	0	Other
142	REACTOME_NONSENSE_MEDIATED_DECAY_ENHANCED_BY_THE_EXON_JUNCTION_COMPLEX	-0.286812	0.00596181	-4.02959	0.00020853	0.00490406	0.471922	t1vst0	sensitive	0	Other
143	REACTOME_EUKARYOTIC_TRANSLATION_INITIATION	-0.269173	-0.00140002	-3.56553	0.000862799	0.00998917	-0.849696	t1vst0	sensitive	0	Other
144	REACTOME_NONSENSE_MEDIATED_DECAY_NMD_	-0.264773	0.00371228	-3.73479	0.00051838	0.00763016	-0.377201	t1vst0	sensitive	0	Other
145	REACTOME_INFLUENZA_VIRAL_RNA_TRANSCRIPTION_AND_REPLICATION	-0.254127	0.00985134	-3.75369	0.000489402	0.0074862	-0.323727	t1vst0	sensitive	0	Other

## Sheet: s7_deg_t0
	ensemble_id	symbol	go	entrez	logFC	AveExpr	t	P.Value	adj.P.Val	B	timepoint	group
EEF1DP5	ENSG00000213130	EEF1DP5			7.40579	-1.54852	23.0024	9.57762e-26	1.64112e-21	35.1323	t0	resvssens
GSTT1	ENSG00000184674	GSTT1			9.20066	-0.481299	16.5449	3.16774e-20	6.03103e-17	28.7244	t0	resvssens
CECR1	ENSG00000093072	CECR1	GO:0004000	51816	7.99149	1.51434	13.1362	1.26017e-16	6.96547e-14	25.2767	t0	resvssens
ALOX12P2	ENSG00000262943	ALOX12P2		245	6.72586	-1.72033	15.6252	2.61427e-19	3.19968e-16	26.9776	t0	resvssens
LDHC	ENSG00000166796	LDHC	GO:0004459	3948	6.29731	-1.89584	16.7821	1.86364e-20	4.32117e-17	28.4366	t0	resvssens
GAS6-AS1	ENSG00000233695	GAS6-AS1			6.12343	-1.11244	16.9562	1.26725e-20	4.32117e-17	29.0325	t0	resvssens
KCNJ3	ENSG00000162989	KCNJ3	GO:0005242	3760	8.61249	-0.971653	11.2623	2.16389e-14	7.70235e-12	19.5	t0	resvssens
CYP1A1	ENSG00000140465	CYP1A1	GO:0001666	1543	6.84081	0.964553	10.8574	6.97883e-14	1.89871e-11	20.1534	t0	resvssens
RP11-1038A11.3	ENSG00000256417	RP11-1038A11.3			5.35937	-2.54523	13.6632	3.20775e-17	2.19859e-14	23.4978	t0	resvssens
RP11-333A23.4	ENSG00000253967	RP11-333A23.4		101926892	6.25126	-1.71699	11.4995	1.10052e-14	4.28577e-12	19.6959	t0	resvssens
GRAMD1B	ENSG00000023171	GRAMD1B	GO:0001786	57476	8.80343	0.186861	7.98711	5.05256e-10	3.04844e-08	11.6041	t0	resvssens
MYRF	ENSG00000124920	MYRF	GO:0000981	745	3.3624	5.47879	18.4598	5.10044e-22	4.3698e-18	39.8894	t0	resvssens
NLRP1	ENSG00000091592	NLRP1	GO:0005515	22861	9.07246	2.03141	6.95425	1.52257e-08	5.25992e-07	9.2917	t0	resvssens
FAM90A1	ENSG00000171847	FAM90A1	GO:0005515	55138	5.31923	-2.07916	10.8229	7.71777e-14	2.06631e-11	18.1712	t0	resvssens
MAGEA4	ENSG00000147381	MAGEA4	GO:0003674	4103	7.3735	0.622136	7.75255	1.08728e-09	5.75017e-08	11.4556	t0	resvssens
UGT1A6	ENSG00000167165	UGT1A6	GO:0005783	54578	3.25488	5.91293	16.7465	2.01747e-20	4.32117e-17	36.3338	t0	resvssens
SFTA2	ENSG00000196260	SFTA2	GO:0005576	389376	7.74979	0.758651	7.30663	4.72473e-09	2.00392e-07	10.0149	t0	resvssens
LINC00939	ENSG00000249267	LINC00939		400084	5.30865	-1.26804	9.97343	9.68446e-13	1.71075e-10	17.1161	t0	resvssens
AGR3	ENSG00000173467	AGR3	GO:0002162	155465	8.04729	1.08368	7.0211	1.21884e-08	4.37107e-07	9.34089	t0	resvssens
MAGEA3	ENSG00000221867	MAGEA3	GO:0005515	4102	10.0895	0.0922092	5.59055	1.44919e-06	2.36719e-05	4.89441	t0	resvssens
ALDH3A1	ENSG00000108602	ALDH3A1	GO:0001666	218	5.26123	4.08269	8.96767	2.17561e-11	2.05962e-09	15.8742	t0	resvssens
ACPP	ENSG00000014257	ACPP	GO:0003993	55	4.16579	2.82056	10.7186	1.04769e-13	2.60177e-11	20.9949	t0	resvssens
CNOT6LP1	ENSG00000230183	CNOT6LP1			5.43446	-2.95235	8.09783	3.525e-10	2.22881e-08	11.6417	t0	resvssens
ARHGDIG	ENSG00000242173	ARHGDIG	GO:0001835	398	3.35125	2.32837	12.0835	2.14797e-15	9.94742e-13	24.7679	t0	resvssens
RP11-366F6.2	ENSG00000229967	RP11-366F6.2			6.19542	-1.03603	7.08541	9.84173e-09	3.69011e-07	9.16775	t0	resvssens
MAGEA12	ENSG00000213401	MAGEA12	GO:0003674	4111	5.60921	-2.06182	7.50107	2.48534e-09	1.15724e-07	10.0832	t0	resvssens
CCDC144B	ENSG00000154874	CCDC144B		284047	5.61273	-2.41272	7.49212	2.55972e-09	1.18223e-07	10.0622	t0	resvssens
NEUROD2	ENSG00000171532	NEUROD2	GO:0000981	4761	6.47038	-2.96629	6.62576	4.55595e-08	1.30764e-06	7.76829	t0	resvssens
FAM3B	ENSG00000183844	FAM3B	GO:0005125	54097	3.30172	3.26766	11.2121	2.49919e-14	8.56473e-12	22.4615	t0	resvssens
AL627309.1	ENSG00000237683	AL627309.1			5.75429	-2.20786	6.95265	1.53073e-08	5.27749e-07	8.60492	t0	resvssens
GIMAP1	ENSG00000213203	GIMAP1	GO:0000139	170575	5.2132	-3.48912	7.35263	4.05766e-09	1.76467e-07	9.64149	t0	resvssens
VNN1	ENSG00000112299	VNN1	GO:0002526	8876	5.05514	-0.107811	7.2226	6.24137e-09	2.52827e-07	9.63222	t0	resvssens
RP11-284F21.9	ENSG00000272068	RP11-284F21.9			4.02829	2.07561	8.59112	7.19279e-11	5.67966e-09	14.7039	t0	resvssens
XCL1	ENSG00000143184	XCL1	GO:0001916	6375	4.61277	-2.90768	7.69605	1.30864e-09	6.85733e-08	10.4656	t0	resvssens
TNFSF13B	ENSG00000102524	TNFSF13B	GO:0001782	10673	4.82106	-1.56191	7.40586	3.40298e-09	1.51455e-07	10.0006	t0	resvssens
LA16c-380H5.4	ENSG00000270168	LA16c-380H5.4			5.84926	-1.4101	6.41023	9.36754e-08	2.41373e-06	7.29774	t0	resvssens
RP11-1038A11.1	ENSG00000255983	RP11-1038A11.1			4.65182	-3.36035	7.51712	2.35724e-09	1.11271e-07	10.0038	t0	resvssens
ARID3C	ENSG00000205143	ARID3C	GO:0000977	138715	3.96179	-0.754746	8.47768	1.03437e-10	7.70605e-09	13.6259	t0	resvssens
ABCG2	ENSG00000118777	ABCG2	GO:0005515	9429	4.96011	3.64009	6.94061	1.59337e-08	5.43156e-07	9.46551	t0	resvssens
CA9	ENSG00000107159	CA9	GO:0002009	768	5.31559	2.853	6.47032	7.66151e-08	2.03535e-06	7.95564	t0	resvssens
PALM2	ENSG00000243444	PALM2	GO:0005886	445815	3.5673	0.832348	8.61182	6.73243e-11	5.39067e-09	14.5623	t0	resvssens
DYNC1I1	ENSG00000158560	DYNC1I1	GO:0000776	1780	4.9651	-1.5931	6.63473	4.42154e-08	1.27972e-06	7.74519	t0	resvssens
LINC00488	ENSG00000214381	LINC00488		677779	4.48645	-3.10028	7.1503	7.9336e-09	3.08959e-07	9.11563	t0	resvssens
MAGEA11	ENSG00000185247	MAGEA11	GO:0005515	4110	6.93847	-0.23971	5.15122	6.20435e-06	7.9515e-05	3.6445	t0	resvssens
CD38	ENSG00000004468	CD38	GO:0001666	952	5.29949	-1.05677	6.17302	2.07195e-07	4.68376e-06	6.44248	t0	resvssens
PALM3	ENSG00000187867	PALM3	GO:0001960	342979	2.05993	4.424	13.5241	4.58842e-17	3.02395e-14	28.7287	t0	resvssens
PDIA2	ENSG00000185615	PDIA2	GO:0003756	64714	3.68351	1.59917	8.01767	4.57409e-10	2.79918e-08	12.9082	t0	resvssens
AP000696.2	ENSG00000231324	AP000696.2			4.22151	-2.57494	7.13407	8.37272e-09	3.23123e-07	9.2856	t0	resvssens
GPR98	ENSG00000164199	GPR98	GO:0001917	84059	4.96519	1.91766	6.29023	1.39965e-07	3.37789e-06	7.38278	t0	resvssens
TSC22D3	ENSG00000157514	TSC22D3	GO:0000981	1831	2.90414	4.87363	9.57114	3.31298e-12	4.50538e-10	17.6232	t0	resvssens
SLC6A8	ENSG00000130821	SLC6A8	GO:0003674	6535	3.27129	5.34911	8.62615	6.43123e-11	5.19807e-09	14.7278	t0	resvssens
ADAM8	ENSG00000151651	ADAM8	GO:0000902	101	3.9489	2.67142	7.43952	3.0449e-09	1.37301e-07	11.0665	t0	resvssens
RP11-351J23.2	ENSG00000272549	RP11-351J23.2		401286	3.82921	-1.16291	7.61347	1.71649e-09	8.6e-08	11.0804	t0	resvssens
AKR1C1	ENSG00000187134	AKR1C1	GO:0001523	1645	2.4701	4.79918	11.027	4.26176e-14	1.25906e-11	21.9688	t0	resvssens
RIMBP2	ENSG00000060709	RIMBP2	GO:0005886	23504	5.02152	-1.10879	6.10436	2.60713e-07	5.70538e-06	6.34436	t0	resvssens
SLC28A3	ENSG00000197506	SLC28A3	GO:0005337	64078	5.08336	1.33318	6.04837	3.14415e-07	6.70921e-06	6.59177	t0	resvssens
KRT40	ENSG00000204889	KRT40	GO:0005198	125115	5.82004	-0.24587	5.47366	2.13711e-06	3.2464e-05	4.56804	t0	resvssens
C20orf96	ENSG00000196476	C20orf96		140680	1.765	3.87839	14.9237	1.38884e-18	1.58652e-15	32.0738	t0	resvssens
PHLDB2	ENSG00000144824	PHLDB2	GO:0000226	90102	4.27226	2.38324	6.80243	2.52561e-08	7.99931e-07	9.02743	t0	resvssens
GAS2	ENSG00000148935	GAS2	GO:0001544	2620	3.91881	-0.177603	7.20077	6.71015e-09	2.68015e-07	9.95482	t0	resvssens
NRSN2	ENSG00000125841	NRSN2	GO:0003674	80023	1.8339	4.45961	14.0624	1.16331e-17	1.04912e-14	30.058	t0	resvssens
FAM115C	ENSG00000170379	FAM115C	GO:0005886	285966	3.87105	-0.825948	7.21673	6.3642e-09	2.57195e-07	9.76136	t0	resvssens
NFATC4	ENSG00000100968	NFATC4	GO:0000978	4776	3.05976	2.98122	8.57905	7.47577e-11	5.85344e-09	14.645	t0	resvssens
AKR1C4	ENSG00000198610	AKR1C4	GO:0001523	1109	5.80668	1.06844	5.32527	3.49428e-06	4.9524e-05	4.29616	t0	resvssens
RP11-262H14.5	ENSG00000229422	RP11-262H14.5			3.8485	-2.7511	7.13249	8.41679e-09	3.24094e-07	8.93157	t0	resvssens
MUC17	ENSG00000169876	MUC17	GO:0002223	140453	9.41745	4.5524	3.8465	0.000392705	0.00231715	-0.072623	t0	resvssens
AC009237.8	ENSG00000229689	AC009237.8			5.76453	-0.0871475	5.31736	3.5868e-06	5.05426e-05	4.24197	t0	resvssens
NDRG1	ENSG00000104419	NDRG1	GO:0005515	10397	4.83078	7.46827	5.97325	4.04215e-07	8.17737e-06	5.88181	t0	resvssens
RP11-597D13.9	ENSG00000248429	RP11-597D13.9		285505	4.59859	-1.14757	6.13126	2.38272e-07	5.26812e-06	6.32593	t0	resvssens
RP11-657O9.1	ENSG00000240086	RP11-657O9.1			3.87829	-2.90242	6.9025	1.80904e-08	6.08997e-07	8.31246	t0	resvssens
PAXIP1-AS1	ENSG00000273344	PAXIP1-AS1		202781	1.70065	4.55043	14.2455	7.35173e-18	6.99844e-15	30.5218	t0	resvssens
MC1R	ENSG00000258839	MC1R	GO:0004977	4157	2.91235	1.65934	8.55913	7.96765e-11	6.14981e-09	14.5556	t0	resvssens
FAM83B	ENSG00000168143	FAM83B	GO:0005154	222584	2.99011	3.43128	8.33766	1.62261e-10	1.1166e-08	13.9107	t0	resvssens
ANKRD37	ENSG00000186352	ANKRD37	GO:0005634	353322	4.17221	0.650296	6.46732	7.7388e-08	2.0527e-06	7.96627	t0	resvssens
RP11-231E4.3	ENSG00000264340	RP11-231E4.3			3.69795	-2.75019	7.06276	1.06113e-08	3.88515e-07	8.64356	t0	resvssens
DPEP1	ENSG00000015413	DPEP1	GO:0005515	1800	2.66944	7.39513	9.12277	1.33573e-11	1.34633e-09	16.1677	t0	resvssens
CREG2	ENSG00000175874	CREG2	GO:0005615	200407	4.98782	0.824593	5.68676	1.05196e-06	1.8189e-05	5.47435	t0	resvssens
GSTA1	ENSG00000243955	GSTA1	GO:0004364	2938	4.11798	-0.40238	6.49027	7.16675e-08	1.9248e-06	7.7679	t0	resvssens
CSNK2A1	ENSG00000101266	CSNK2A1	GO:0004674	1457	1.43052	7.39526	16.8103	1.75062e-20	4.32117e-17	36.536	t0	resvssens
RP11-29H23.5	ENSG00000246203	RP11-29H23.5			5.03278	-1.3816	5.58098	1.49607e-06	2.42069e-05	4.89491	t0	resvssens
ZNF488	ENSG00000165388	ZNF488			4.03747	3.08736	6.42027	9.05808e-08	2.34202e-06	7.76457	t0	resvssens
CDH7	ENSG00000081138	CDH7	GO:0000902	1005	5.23017	-1.23401	5.33476	3.38623e-06	4.82721e-05	4.11865	t0	resvssens
ARHGEF37	ENSG00000183111	ARHGEF37	GO:0005089	389337	3.4639	3.64346	7.07892	1.00565e-08	3.72177e-07	9.89859	t0	resvssens
ABCA13	ENSG00000179869	ABCA13	GO:0005319	154664	3.97008	0.552593	6.39853	9.74156e-08	2.49052e-06	7.64284	t0	resvssens
SI	ENSG00000090402	SI	GO:0004574	6476	4.64706	-1.3107	5.71292	9.64088e-07	1.69085e-05	5.13354	t0	resvssens
ITGB8	ENSG00000105855	ITGB8	GO:0001570	3696	3.11159	4.01284	7.66115	1.46752e-09	7.61997e-08	11.7333	t0	resvssens
C6orf123	ENSG00000146521	C6orf123	GO:0003674	26238	2.90115	0.650526	8.03976	4.25689e-10	2.6144e-08	12.7778	t0	resvssens
HLA-J	ENSG00000204622	HLA-J		3137	2.38352	2.70554	9.43019	5.12184e-12	6.26876e-10	17.2712	t0	resvssens
LINC00887	ENSG00000214145	LINC00887		100131551	4.49169	-3.15318	5.74607	8.63206e-07	1.53434e-05	5.17147	t0	resvssens
CLIP4	ENSG00000115295	CLIP4	GO:0005515	79745	4.62706	-2.3688	5.59547	1.42567e-06	2.34217e-05	4.74289	t0	resvssens
TMEM59L	ENSG00000105696	TMEM59L	GO:0000139	25789	4.22292	-0.879438	5.94104	4.50169e-07	8.86626e-06	6.26306	t0	resvssens
AC005537.2	ENSG00000232006	AC005537.2			4.10981	-3.42178	6.05754	3.04923e-07	6.53923e-06	5.97599	t0	resvssens
AHR	ENSG00000106546	AHR	GO:0000981	196	1.32577	7.04989	16.2533	6.12748e-20	8.74953e-17	35.2938	t0	resvssens
LINC00514	ENSG00000262152	LINC00514			4.79059	-1.65489	5.43028	2.46787e-06	3.6854e-05	4.5229	t0	resvssens
INSIG1	ENSG00000186480	INSIG1	GO:0005515	3638	1.90415	8.02485	11.3037	1.92177e-14	7.15858e-12	22.6695	t0	resvssens
CLDN15	ENSG00000106404	CLDN15	GO:0005198	24146	3.16951	5.28418	7.29537	4.90418e-09	2.05441e-07	10.3953	t0	resvssens
TRPM5	ENSG00000070985	TRPM5	GO:0005216	29850	4.21733	1.66054	5.90705	5.04314e-07	9.75329e-06	6.18076	t0	resvssens
RAP1GAP	ENSG00000076864	RAP1GAP	GO:0000139	5909	2.8428	4.01756	7.90676	6.56582e-10	3.80085e-08	12.4918	t0	resvssens
ATP2A1	ENSG00000196296	ATP2A1	GO:0005388	487	2.48843	1.11963	8.78348	3.8972e-11	3.37265e-09	15.2238	t0	resvssens
CA4	ENSG00000167434	CA4	GO:0004089	762	7.87604	1.07483	3.88462	0.000349836	0.00211593	0.156822	t0	resvssens
BFSP1	ENSG00000125864	BFSP1	GO:0005200	631	3.73145	1.48457	6.42014	9.0619e-08	2.34202e-06	7.81652	t0	resvssens
AC074289.1	ENSG00000225889	AC074289.1			3.25684	-0.34065	7.09986	9.38035e-09	3.55602e-07	9.74913	t0	resvssens
CEMP1	ENSG00000205923	CEMP1	GO:0005634	752014	3.83195	-2.60517	6.29403	1.382e-07	3.33999e-06	6.95646	t0	resvssens
C10orf112	ENSG00000204740	C10orf112	GO:0005794	340895	7.12024	-0.801938	4.12459	0.000167381	0.00115035	0.773562	t0	resvssens
TM4SF4	ENSG00000169903	TM4SF4	GO:0005515	7104	7.79442	-0.956327	3.88314	0.000351408	0.00212319	0.1379	t0	resvssens
CERCAM	ENSG00000167123	CERCAM	GO:0005788	51148	2.18453	4.53519	9.56637	3.36206e-12	4.53614e-10	17.6489	t0	resvssens
DSTN	ENSG00000125868	DSTN	GO:0005515	11034	1.40276	8.01606	14.6609	2.63267e-18	2.81943e-15	31.5574	t0	resvssens
HLA-DMA	ENSG00000204257	HLA-DMA	GO:0002250	3108	2.29527	3.06179	9.10735	1.40192e-11	1.40479e-09	16.3013	t0	resvssens
AC005550.3	ENSG00000237070	AC005550.3		105375166	3.74336	0.0343247	6.24023	1.6546e-07	3.92139e-06	7.12338	t0	resvssens
SERPINB5	ENSG00000206075	SERPINB5	GO:0002009	5268	3.93358	4.65712	6.01669	3.49557e-07	7.31338e-06	6.36512	t0	resvssens
PLCB1	ENSG00000182621	PLCB1	GO:0000086	23236	5.29001	1.28969	4.89433	1.43865e-05	0.000155824	3.04553	t0	resvssens
PCED1A	ENSG00000132635	PCED1A	GO:0005515	64773	1.78382	4.91277	11.3999	1.46029e-14	5.56046e-12	23.0301	t0	resvssens
TRIM67	ENSG00000119283	TRIM67	GO:0005737	440730	3.71207	-1.2417	6.2385	1.66423e-07	3.92789e-06	6.86765	t0	resvssens
RP11-440D17.4	ENSG00000273305	RP11-440D17.4			4.21831	-2.48769	5.69016	1.04009e-06	1.8002e-05	5.01594	t0	resvssens
RP1-40E16.9	ENSG00000230269	RP1-40E16.9		100507194	5.30325	-1.79082	4.83063	1.76986e-05	0.00018458	2.68347	t0	resvssens
TMEM213	ENSG00000214128	TMEM213	GO:0016021	155006	4.64183	-0.876488	5.27882	4.07399e-06	5.6206e-05	4.02183	t0	resvssens
FAM157A	ENSG00000236438	FAM157A		728262	3.61244	-3.07172	6.26687	1.51348e-07	3.62707e-06	6.57457	t0	resvssens
LEMD1	ENSG00000186007	LEMD1	GO:0016021	93273	3.08538	1.42573	7.01931	1.22611e-08	4.37697e-07	9.72972	t0	resvssens
NTF4	ENSG00000225950	NTF4	GO:0005515	4909	3.72804	-1.5027	6.11865	2.48545e-07	5.46702e-06	6.62772	t0	resvssens
UBOX5	ENSG00000185019	UBOX5	GO:0000209	22888	1.56277	4.02437	12.5036	6.81224e-16	3.64774e-13	26.0458	t0	resvssens
POU6F2	ENSG00000106536	POU6F2	GO:0000981	11281	5.63615	0.695344	4.5677	4.13348e-05	0.000370823	2.07626	t0	resvssens
MT3	ENSG00000087250	MT3	GO:0001666	4504	3.96424	-1.31124	5.75842	8.28381e-07	1.47857e-05	5.32697	t0	resvssens
ATP2B4	ENSG00000058668	ATP2B4	GO:0003407	493	2.73249	5.94179	7.54593	2.1438e-09	1.02609e-07	11.1492	t0	resvssens
RP11-440D17.3	ENSG00000272913	RP11-440D17.3			5.56141	0.329239	4.56563	4.16096e-05	0.000372727	2.07185	t0	resvssens
PDZK1IP1	ENSG00000162366	PDZK1IP1	GO:0016021	10158	4.341	4.26071	5.39119	2.80929e-06	4.10727e-05	4.34034	t0	resvssens
FAM184A	ENSG00000111879	FAM184A	GO:0003674	79632	3.35959	-1.21235	6.45001	8.20004e-08	2.15503e-06	7.56881	t0	resvssens
RP11-417J8.3	ENSG00000230880	RP11-417J8.3			3.71374	-1.26845	5.98817	3.84543e-07	7.85358e-06	6.12586	t0	resvssens
MIR210HG	ENSG00000247095	MIR210HG		100506211	5.33429	1.09466	4.67434	2.93446e-05	0.000281849	2.37262	t0	resvssens
XKR9	ENSG00000221947	XKR9	GO:0005886	389668	3.30153	0.197333	6.49114	7.14598e-08	1.92442e-06	8.00181	t0	resvssens
LA16c-380H5.3	ENSG00000270097	LA16c-380H5.3			4.94345	-2.01206	4.89543	1.43352e-05	0.000155366	2.9031	t0	resvssens
MB21D1	ENSG00000164430	MB21D1	GO:0002218	115004	2.43445	2.20917	8.10227	3.47455e-10	2.21325e-08	13.1742	t0	resvssens
PIK3IP1	ENSG00000100100	PIK3IP1	GO:0005515	113791	3.10532	3.65166	6.69377	3.62996e-08	1.08502e-06	8.59037	t0	resvssens
RP11-300J18.3	ENSG00000258867	RP11-300J18.3		283587	4.35683	-2.42541	5.27558	4.11786e-06	5.67199e-05	3.83808	t0	resvssens
WBSCR27	ENSG00000165171	WBSCR27	GO:0005515	155368	1.92905	3.96131	9.78675	1.70939e-12	2.63878e-10	18.3529	t0	resvssens
SNRPB2	ENSG00000125870	SNRPB2	GO:0000398	6629	1.31653	5.89569	13.999	1.3649e-17	1.16938e-14	29.935	t0	resvssens
DMBT1	ENSG00000187908	DMBT1	GO:0002221	1755	4.26847	4.19453	5.29695	3.83719e-06	5.32391e-05	4.06478	t0	resvssens
RP11-677M14.7	ENSG00000245498	RP11-677M14.7		100507283	2.27242	1.22697	8.39781	1.33695e-10	9.45804e-09	14.018	t0	resvssens
ZDHHC11	ENSG00000188818	ZDHHC11	GO:0005783	79844	3.37774	1.94617	6.21988	1.77126e-07	4.12392e-06	7.173	t0	resvssens
CCDC155	ENSG00000161609	CCDC155	GO:0000724	147872	4.05402	-2.91954	5.46021	2.23468e-06	3.37964e-05	4.46176	t0	resvssens
CALY	ENSG00000130643	CALY	GO:0005515	50632	4.03852	-2.26205	5.45859	2.24669e-06	3.3918e-05	4.47235	t0	resvssens
IGF2	ENSG00000167244	IGF2	GO:0000122	3481	3.87303	-1.04904	5.5843	1.47963e-06	2.40652e-05	4.99713	t0	resvssens
CNGA1	ENSG00000198515	CNGA1	GO:0005222	1259	4.37025	1.78906	5.13303	6.58668e-06	8.35402e-05	3.71814	t0	resvssens
RSPO4	ENSG00000101282	RSPO4	GO:0005109	343637	5.84684	-1.08377	4.19375	0.000134955	0.000967461	0.957681	t0	resvssens
CTD-2292P10.4	ENSG00000253741	CTD-2292P10.4		100288181	3.14943	-0.848096	6.35522	1.12608e-07	2.8005e-06	7.41923	t0	resvssens
C5	ENSG00000106804	C5	GO:0000187	727	2.4694	2.80664	7.61744	1.6942e-09	8.51323e-08	11.6396	t0	resvssens
MEX3C	ENSG00000176624	MEX3C	GO:0003415	51320	1.2616	5.06133	13.8633	1.92493e-17	1.57065e-14	29.5941	t0	resvssens
YOD1	ENSG00000180667	YOD1	GO:0003676	55432	1.73955	5.06974	10.1732	5.29726e-13	1.04313e-10	19.4438	t0	resvssens
ANXA13	ENSG00000104537	ANXA13	GO:0001786	312	4.556	0.307561	4.89588	1.43141e-05	0.000155235	3.02404	t0	resvssens
MYRFL	ENSG00000166268	MYRFL	GO:0003700	196446	4.60474	-2.22632	4.85044	1.6595e-05	0.00017488	2.72809	t0	resvssens
NAALADL1	ENSG00000168060	NAALADL1	GO:0004177	10004	4.33704	1.49424	5.03231	9.16685e-06	0.000108607	3.44149	t0	resvssens
RP5-1103G7.4	ENSG00000225377	RP5-1103G7.4		100507459	1.97337	2.68486	8.9288	2.45959e-11	2.30301e-09	15.7564	t0	resvssens
KLF7	ENSG00000118263	KLF7	GO:0000122	8609	2.64486	4.09133	7.08984	9.69816e-09	3.65226e-07	9.74963	t0	resvssens
LGALS1	ENSG00000100097	LGALS1	GO:0002317	3956	4.60244	2.28606	4.76687	2.17632e-05	0.00021936	2.56993	t0	resvssens
CTA-293F17.1	ENSG00000271133	CTA-293F17.1		101927811	2.31735	1.6972	7.76798	1.03367e-09	5.51776e-08	12.1145	t0	resvssens
HLA-V	ENSG00000181126	HLA-V		352962	5.64232	-2.39024	4.15958	0.000150125	0.0010534	0.851641	t0	resvssens
RP3-523K23.2	ENSG00000261116	RP3-523K23.2			2.57545	2.17821	7.12911	8.51172e-09	3.27014e-07	10.0817	t0	resvssens
KLK11	ENSG00000167757	KLK11	GO:0004252	11012	4.35925	0.0870596	4.91455	1.34693e-05	0.000147663	3.0876	t0	resvssens
P4HA1	ENSG00000122884	P4HA1	GO:0004656	5033	1.81465	6.4326	9.42471	5.20951e-12	6.33084e-10	17.0935	t0	resvssens
CMTM1	ENSG00000089505	CMTM1	GO:0005125	113540	2.56917	0.426538	7.10373	9.26055e-09	3.51839e-07	9.93571	t0	resvssens
ZNF532	ENSG00000074657	ZNF532	GO:0000981	55205	3.25435	1.73227	5.97653	3.99803e-07	8.09767e-06	6.40095	t0	resvssens
AC009495.2	ENSG00000235192	AC009495.2			2.95354	-0.657702	6.36664	1.08386e-07	2.71123e-06	7.41884	t0	resvssens
COL5A3	ENSG00000080573	COL5A3	GO:0005201	50509	3.92883	2.2539	5.18689	5.51701e-06	7.21703e-05	3.89159	t0	resvssens
AC144652.1	ENSG00000273117	AC144652.1			2.31423	1.66198	7.57938	1.92019e-09	9.45471e-08	11.5148	t0	resvssens
TNNT2	ENSG00000118194	TNNT2	GO:0003009	7139	3.86297	0.377959	5.2406	4.62185e-06	6.23648e-05	4.08657	t0	resvssens
MGP	ENSG00000111341	MGP	GO:0001502	4256	3.63881	-3.41112	5.44838	2.3241e-06	3.48937e-05	4.29742	t0	resvssens
HIST1H2BN	ENSG00000233822	HIST1H2BN	GO:0000786	8341	2.23868	1.09543	7.68671	1.34936e-09	7.04918e-08	11.8461	t0	resvssens
AGR2	ENSG00000106541	AGR2	GO:0002162	10551	1.71658	8.68229	9.44226	4.93377e-12	6.08202e-10	17.1118	t0	resvssens
SH2D3C	ENSG00000095370	SH2D3C	GO:0005085	10044	3.68986	-1.82269	5.29509	3.86086e-06	5.34809e-05	4.13275	t0	resvssens
LINC01011	ENSG00000244041	LINC01011			2.49487	0.748441	6.98592	1.37024e-08	4.81127e-07	9.60056	t0	resvssens
RP11-408B11.2	ENSG00000258815	RP11-408B11.2			3.84067	-3.4673	5.15463	6.13502e-06	7.87443e-05	3.46872	t0	resvssens
FAM110A	ENSG00000125898	FAM110A	GO:0000922	83541	1.62393	4.36714	9.88326	1.27359e-12	2.05877e-10	18.6225	t0	resvssens
AC007040.5	ENSG00000237751	AC007040.5		104355141	3.74391	-3.42304	5.23315	4.73687e-06	6.35602e-05	3.67605	t0	resvssens
C20orf202	ENSG00000215595	C20orf202		400831	3.89662	-1.77613	5.09239	7.52758e-06	9.29958e-05	3.34756	t0	resvssens
TPPP3	ENSG00000159713	TPPP3	GO:0001578	51673	2.43972	4.47357	7.08722	9.78268e-09	3.67601e-07	9.78692	t0	resvssens
URAHP	ENSG00000222019	URAHP		100130015	2.61312	0.0987571	6.71945	3.33162e-08	1.01491e-06	8.74623	t0	resvssens
NUPR1	ENSG00000176046	NUPR1	GO:0002526	26471	3.46381	2.40037	5.49754	1.97422e-06	3.03121e-05	4.74091	t0	resvssens
SOX30	ENSG00000039600	SOX30	GO:0000981	11063	3.02986	-1.26639	6.04008	3.23257e-07	6.86371e-06	6.46484	t0	resvssens
NELL2	ENSG00000184613	NELL2	GO:0005080	4753	3.90226	-1.6123	5.06326	8.28252e-06	0.000100156	3.32644	t0	resvssens
BNIP3L	ENSG00000104765	BNIP3L	GO:0005515	665	2.35919	4.91488	7.2115	6.47543e-09	2.61074e-07	10.1275	t0	resvssens
AP000351.10	ENSG00000235231	AP000351.10			3.5845	-3.30845	5.33077	3.43132e-06	4.87526e-05	3.93456	t0	resvssens
AL009178.1	ENSG00000269155	AL009178.1		441179	3.34417	-1.69831	5.58156	1.49316e-06	2.41827e-05	4.9508	t0	resvssens
AC026471.6	ENSG00000260740	AC026471.6			2.99962	-1.13862	6.02431	3.40762e-07	7.17316e-06	6.3569	t0	resvssens
PLA2G4A	ENSG00000116711	PLA2G4A	GO:0004622	5321	5.03278	2.19793	4.22666	0.000121762	0.000890853	1.0066	t0	resvssens
AC006026.13	ENSG00000234286	AC006026.13			2.80621	-1.27934	6.26329	1.53173e-07	3.66055e-06	7.07582	t0	resvssens
ENPEP	ENSG00000138792	ENPEP	GO:0001525	2028	3.84145	-0.922001	5.03792	8.99988e-06	0.000107092	3.38051	t0	resvssens
RP11-211C9.1	ENSG00000254367	RP11-211C9.1			3.48401	-2.17934	5.37578	2.9564e-06	4.29668e-05	4.17745	t0	resvssens
SLC5A9	ENSG00000117834	SLC5A9	GO:0005362	200010	6.24191	0.480098	3.65701	0.000692914	0.00367815	-0.460028	t0	resvssens
SMAD4	ENSG00000141646	SMAD4	GO:0000122	4089	1.47016	5.15505	10.4575	2.26565e-13	4.97717e-11	20.2838	t0	resvssens
EDAR	ENSG00000135960	EDAR	GO:0001942	10913	3.36958	1.47444	5.4677	2.17983e-06	3.30837e-05	4.79011	t0	resvssens
ZNF395	ENSG00000186918	ZNF395	GO:0000978	55893	1.2209	5.16528	12.3881	9.32072e-16	4.4364e-13	25.748	t0	resvssens
IL1RN	ENSG00000136689	IL1RN	GO:0005125	3557	4.20005	0.136581	4.69564	2.73972e-05	0.000267341	2.40718	t0	resvssens
SNCG	ENSG00000173267	SNCG	GO:0005515	6623	4.39624	-0.62341	4.5452	4.44217e-05	0.000391345	2.01239	t0	resvssens
RBCK1	ENSG00000125826	RBCK1	GO:0000209	10616	1.55368	7.59419	9.8019	1.63208e-12	2.54233e-10	18.2299	t0	resvssens
NSFL1C	ENSG00000088833	NSFL1C	GO:0000045	55968	1.35231	6.3385	11.1323	3.14368e-14	1.0359e-11	22.2186	t0	resvssens
P2RX7	ENSG00000089041	P2RX7	GO:0000187	5027	3.2749	-1.69496	5.51362	1.87154e-06	2.91422e-05	4.82836	t0	resvssens
PELI1	ENSG00000197329	PELI1	GO:0000209	57162	1.43278	6.58687	10.5033	1.97731e-13	4.40662e-11	20.3744	t0	resvssens
PTPRH	ENSG00000080031	PTPRH	GO:0004725	5794	2.75431	3.6001	6.20466	1.86379e-07	4.29827e-06	6.96344	t0	resvssens
RP11-627G23.1	ENSG00000255545	RP11-627G23.1		283177	4.32438	0.260329	4.55174	4.35015e-05	0.000385617	2.0261	t0	resvssens
STEAP4	ENSG00000127954	STEAP4	GO:0000139	79689	4.61166	0.0394756	4.35805	8.05466e-05	0.000634559	1.46117	t0	resvssens
PSMF1	ENSG00000125818	PSMF1	GO:0000165	9491	1.06804	7.10707	13.826	2.11654e-17	1.6485e-14	29.4878	t0	resvssens
FAM218A	ENSG00000250486	FAM218A	GO:0005515	152756	3.2368	-3.38807	5.52319	1.81298e-06	2.83352e-05	4.42008	t0	resvssens
TDO2	ENSG00000151790	TDO2	GO:0004833	6999	5.49511	-0.869548	3.88062	0.000354113	0.00213653	0.117697	t0	resvssens
PLXDC2	ENSG00000120594	PLXDC2	GO:0005515	84898	5.86107	-0.660621	3.72012	0.000574253	0.00315076	-0.289601	t0	resvssens
DCST2	ENSG00000163354	DCST2	GO:0016021	127579	2.38463	0.756486	6.82276	2.36001e-08	7.57138e-07	9.09735	t0	resvssens
GPR110	ENSG00000153292	GPR110	GO:0004930	266977	4.89995	-1.25338	4.16026	0.00014981	0.00105205	0.853408	t0	resvssens
ERN1	ENSG00000178607	ERN1	GO:0000287	2081	1.48151	5.09572	9.93608	1.08465e-12	1.8221e-10	18.7214	t0	resvssens
PNPLA7	ENSG00000130653	PNPLA7	GO:0004622	375775	3.47176	1.71429	5.17849	5.67174e-06	7.3849e-05	3.89193	t0	resvssens
DKK4	ENSG00000104371	DKK4	GO:0003674	27121	4.18588	0.550854	4.56005	4.23606e-05	0.00037844	2.04584	t0	resvssens
ENDOV	ENSG00000173818	ENDOV	GO:0000287	284131	1.73535	3.2249	8.5774	7.51536e-11	5.85344e-09	14.6525	t0	resvssens
RP11-798K3.2	ENSG00000259347	RP11-798K3.2			4.23521	-3.52429	4.48673	5.35396e-05	0.00045506	1.68054	t0	resvssens
MME	ENSG00000196549	MME	GO:0001786	4311	3.43562	6.27376	5.15049	6.21923e-06	7.96079e-05	3.29918	t0	resvssens
SLC50A1	ENSG00000169241	SLC50A1	GO:0000139	55974	1.41445	6.62788	10.1098	6.41187e-13	1.20733e-10	19.1833	t0	resvssens
LINC01058	ENSG00000225039	LINC01058		103724387	4.15203	-2.31919	4.5179	4.84711e-05	0.000420118	1.87721	t0	resvssens
SDCBP2-AS1	ENSG00000234684	SDCBP2-AS1		100507495	2.73049	0.823559	6.00881	3.58893e-07	7.4813e-06	6.50468	t0	resvssens
AL591479.1	ENSG00000269337	AL591479.1			3.37822	-2.80208	5.18305	5.58729e-06	7.29156e-05	3.5519	t0	resvssens
IL32	ENSG00000008517	IL32	GO:0005125	9235	2.94338	4.11679	5.68179	1.06951e-06	1.84182e-05	5.26754	t0	resvssens
RP11-458D21.1	ENSG00000233396	RP11-458D21.1			2.91838	-0.555242	5.70345	9.95035e-07	1.73448e-05	5.47022	t0	resvssens
CHRNB4	ENSG00000117971	CHRNB4	GO:0001508	1143	3.00865	-1.51205	5.55818	1.6139e-06	2.57553e-05	4.95147	t0	resvssens
CTD-2235C13.3	ENSG00000271815	CTD-2235C13.3			3.11609	-1.87416	5.42532	2.50885e-06	3.73169e-05	4.51323	t0	resvssens
TMED6	ENSG00000157315	TMED6	GO:0005783	146456	3.04147	-0.685186	5.50937	1.89813e-06	2.93808e-05	4.76741	t0	resvssens
RP11-809O17.1	ENSG00000253210	RP11-809O17.1			2.91462	-0.550558	5.67579	1.09111e-06	1.87524e-05	5.40326	t0	resvssens
PROM2	ENSG00000155066	PROM2	GO:0001934	150696	2.46195	4.69323	6.38941	1.00435e-07	2.54578e-06	7.4341	t0	resvssens
TUBB3_daan1	ENSG00000258947	TUBB3_daan1	GO:0000226	10381	2.61082	0.255776	6.12185	2.45892e-07	5.42259e-06	6.76879	t0	resvssens
AC010883.5	ENSG00000234936	AC010883.5			2.47198	-0.751651	6.33946	1.18706e-07	2.93511e-06	7.44318	t0	resvssens
C9orf57	ENSG00000204669	C9orf57	GO:0016021	138240	3.74189	-1.11819	4.75828	2.23772e-05	0.000225019	2.62646	t0	resvssens
RP1-28O10.1	ENSG00000227591	RP1-28O10.1		101930114	2.59287	-0.0648989	6.07881	2.83979e-07	6.13617e-06	6.71994	t0	resvssens
CPNE7	ENSG00000178773	CPNE7	GO:0005215	27132	2.12454	4.50817	7.00599	1.28169e-08	4.54695e-07	9.52968	t0	resvssens
ARL17B	ENSG00000228696	ARL17B	GO:0005525	51326	3.32003	-2.08525	5.10447	7.2348e-06	9.02244e-05	3.48307	t0	resvssens
PTPRO	ENSG00000151490	PTPRO	GO:0000902	5800	4.48672	3.42428	4.16322	0.000148437	0.00104421	0.711493	t0	resvssens
CYB5A	ENSG00000166347	CYB5A	GO:0004129	1528	5.98088	3.46653	3.46355	0.00122193	0.00581604	-1.30452	t0	resvssens
SLC30A4	ENSG00000104154	SLC30A4	GO:0005385	7782	2.20869	2.86354	6.7661	2.85118e-08	8.88271e-07	8.87182	t0	resvssens
LINC00467	ENSG00000153363	LINC00467		84791	2.06846	2.27847	7.08223	9.94653e-09	3.70508e-07	9.92629	t0	resvssens
CLCNKB	ENSG00000184908	CLCNKB	GO:0005247	1188	4.18717	-3.14541	4.3375	8.5947e-05	0.000668802	1.28083	t0	resvssens
SFTPA2	ENSG00000185303	SFTPA2	GO:0001530	729238	3.84146	-2.88767	4.57719	4.00967e-05	0.000361609	1.92309	t0	resvssens
SVILP1	ENSG00000234814	SVILP1			3.79427	-1.72711	4.6137	3.56654e-05	0.000330696	2.13882	t0	resvssens
TCN1	ENSG00000134827	TCN1	GO:0005576	6947	3.56969	-1.2903	4.7816	2.07498e-05	0.000211133	2.6209	t0	resvssens
CNTD2	ENSG00000105219	CNTD2	GO:0000079	79935	2.09524	0.97179	6.92931	1.65447e-08	5.62488e-07	9.44278	t0	resvssens
PLA2G12B	ENSG00000138308	PLA2G12B	GO:0004623	84647	4.15851	1.06139	4.29715	9.75991e-05	0.000740638	1.25736	t0	resvssens
PVRL3	ENSG00000177707	PVRL3	GO:0002089	25945	1.74611	6.12791	7.92494	6.18771e-10	3.63104e-08	12.3926	t0	resvssens
CKLF-CMTM1	ENSG00000254788	CKLF-CMTM1		100529251	3.24566	-2.26827	5.0594	8.3881e-06	0.000101076	3.30915	t0	resvssens
C3P1	ENSG00000167798	C3P1	GO:0004866	388503	2.59187	1.10715	5.87881	5.54213e-07	1.05166e-05	6.09338	t0	resvssens
RP11-283G6.3	ENSG00000256894	RP11-283G6.3			3.62044	-1.02477	4.68383	2.84602e-05	0.000274896	2.37811	t0	resvssens
TRIB3	ENSG00000101255	TRIB3	GO:0000122	57761	1.71702	7.10224	7.9684	5.37018e-10	3.21741e-08	12.4444	t0	resvssens
AKTIP	ENSG00000166971	AKTIP	GO:0001934	64400	1.31566	3.99012	9.97707	9.57809e-13	1.70959e-10	18.9229	t0	resvssens
VTCN1	ENSG00000134258	VTCN1	GO:0001562	79679	3.39099	-2.12794	4.86075	1.60479e-05	0.000170372	2.68353	t0	resvssens
IGSF1	ENSG00000147255	IGSF1	GO:0005515	3547	3.6703	-1.13197	4.61336	3.57048e-05	0.000330883	2.11738	t0	resvssens
RHCE	ENSG00000188672	RHCE	GO:0005887	6006	3.29737	-1.68454	4.94048	1.23769e-05	0.000138161	3.08538	t0	resvssens
CHMP1A	ENSG00000131165	CHMP1A	GO:0000794	5119	1.21526	7.27045	10.6002	1.48475e-13	3.5335e-11	20.6444	t0	resvssens
MBD1	ENSG00000141644	MBD1	GO:0000122	4152	1.0226	5.35737	12.4679	7.50298e-16	3.89587e-13	25.9653	t0	resvssens
RASD1	ENSG00000108551	RASD1	GO:0003924	51655	2.47499	1.84885	6.00702	3.6105e-07	7.49889e-06	6.4414	t0	resvssens
IDH3B	ENSG00000101365	IDH3B	GO:0000287	3420	1.0935	6.8037	11.6975	6.29261e-15	2.6956e-12	23.8124	t0	resvssens
RP11-665C16.6	ENSG00000258413	RP11-665C16.6			3.64715	-3.66726	4.58988	3.84983e-05	0.000349586	1.92801	t0	resvssens
RSBN1L-AS1	ENSG00000214293	RSBN1L-AS1		100505854	1.29908	4.11389	9.89907	1.21379e-12	1.98079e-10	18.6709	t0	resvssens
KIF25	ENSG00000125337	KIF25	GO:0000070	3834	3.34772	-1.43683	4.85704	1.62428e-05	0.000171909	2.85575	t0	resvssens
POU6F2-AS2	ENSG00000233854	POU6F2-AS2			3.51432	-1.70273	4.69775	2.72113e-05	0.000266113	2.32108	t0	resvssens
TNFAIP2	ENSG00000185215	TNFAIP2	GO:0000145	7127	2.73619	5.147	5.56011	1.60359e-06	2.56799e-05	4.69117	t0	resvssens
NAT16	ENSG00000167011	NAT16	GO:0016747	375607	3.09713	-1.84339	5.08247	7.77675e-06	9.5523e-05	3.51389	t0	resvssens
TPSG1	ENSG00000116176	TPSG1	GO:0004252	25823	3.59499	-3.55923	4.57613	4.02338e-05	0.000362273	1.88906	t0	resvssens
ALDOC	ENSG00000109107	ALDOC	GO:0004332	230	2.03497	6.92538	6.78643	2.66414e-08	8.36081e-07	8.55703	t0	resvssens
DSE	ENSG00000111817	DSE	GO:0000139	29940	2.50521	1.32587	5.8422	6.26306e-07	1.17287e-05	5.97742	t0	resvssens
NRCAM	ENSG00000091129	NRCAM	GO:0001525	4897	6.24079	0.711588	3.20649	0.00254078	0.0104978	-1.58794	t0	resvssens
ANKEF1	ENSG00000132623	ANKEF1	GO:0005509	63926	1.56568	4.33657	8.26535	2.04902e-10	1.38228e-08	13.608	t0	resvssens
KIRREL	ENSG00000183853	KIRREL	GO:0001933	55243	2.32538	4.12014	6.13307	2.36833e-07	5.24306e-06	6.7414	t0	resvssens
DDB2	ENSG00000134574	DDB2	GO:0000209	1643	1.48789	3.74548	8.59599	7.08162e-11	5.61776e-09	14.6903	t0	resvssens
KB-1507C5.2	ENSG00000253320	KB-1507C5.2			2.359	0.742559	6.0528	3.09795e-07	6.62714e-06	6.64456	t0	resvssens
HERC2P4	ENSG00000230267	HERC2P4			2.92947	-0.94191	5.20752	5.15456e-06	6.83088e-05	3.92243	t0	resvssens
PTGS1	ENSG00000095303	PTGS1	GO:0001516	5742	3.14619	2.0559	4.93233	1.27106e-05	0.000141151	3.04663	t0	resvssens
S100A14	ENSG00000189334	S100A14	GO:0005509	57402	2.5186	7.48604	5.74214	8.74608e-07	1.55139e-05	5.09532	t0	resvssens
HERPUD1	ENSG00000051108	HERPUD1	GO:0003674	9709	1.50019	6.64462	8.42329	1.23177e-10	8.75781e-09	13.9284	t0	resvssens
RP11-135L13.4	ENSG00000265263	RP11-135L13.4			2.16169	-0.953611	6.3584	1.11415e-07	2.77484e-06	7.50088	t0	resvssens
SVEP1	ENSG00000165124	SVEP1	GO:0003682	79987	4.45572	0.129798	3.90222	0.000331601	0.00202207	0.190601	t0	resvssens
SERHL	ENSG00000172250	SERHL	GO:0003674	94009	3.17948	-2.01631	4.86298	1.5932e-05	0.000169457	2.8658	t0	resvssens
SLC30A10	ENSG00000196660	SLC30A10	GO:0005384	55532	4.71864	-1.99435	3.75505	0.00051726	0.00288799	-0.190368	t0	resvssens
TBC1D20	ENSG00000125875	TBC1D20	GO:0001675	128637	1.41518	6.15276	8.76156	4.17812e-11	3.5267e-09	15.0345	t0	resvssens
STK35	ENSG00000125834	STK35	GO:0004672	140901	1.33011	6.61067	9.23176	9.49637e-12	1.0234e-09	16.4961	t0	resvssens
DCUN1D3	ENSG00000188215	DCUN1D3	GO:0000151	123879	1.47945	4.39476	8.4358	1.18323e-10	8.48314e-09	14.1351	t0	resvssens
HFM1	ENSG00000162669	HFM1	GO:0000712	164045	3.32986	-2.16658	4.69481	2.74703e-05	0.000267544	2.29125	t0	resvssens
ZDHHC11B	ENSG00000206077	ZDHHC11B	GO:0005783	653082	2.26135	3.54733	6.11492	2.5166e-07	5.52845e-06	6.67865	t0	resvssens
DBNDD1	ENSG00000003249	DBNDD1	GO:0005737	79007	2.30923	4.3742	6.02212	3.43277e-07	7.21724e-06	6.27773	t0	resvssens
ZNF192P1	ENSG00000226314	ZNF192P1		651302	1.98725	0.522258	6.6767	3.84297e-08	1.13338e-06	8.58878	t0	resvssens
AHRR	ENSG00000063438	AHRR			3.69814	2.39693	4.35027	8.255e-05	0.000647366	1.2843	t0	resvssens
C1orf228	ENSG00000198520	C1orf228		339541	3.5381	-0.637871	4.47252	5.60198e-05	0.000472391	1.7961	t0	resvssens
LYZ	ENSG00000090382	LYZ	GO:0001895	4069	3.95603	7.63466	4.15635	0.000151646	0.00106186	0.0892318	t0	resvssens
RNF5P1	ENSG00000253570	RNF5P1			2.22878	0.071432	6.1257	2.42749e-07	5.36018e-06	6.81338	t0	resvssens
PLCH2	ENSG00000149527	PLCH2	GO:0003674	9651	3.57202	-0.82803	4.42199	6.57805e-05	0.000536482	1.65475	t0	resvssens
AQP1	ENSG00000240583	AQP1	GO:0003091	358	4.24573	1.96703	3.9515	0.000285319	0.00179148	0.0640019	t0	resvssens
RP13-401N8.1	ENSG00000226465	RP13-401N8.1			4.00217	-0.953608	4.08856	0.000187158	0.00125736	0.700914	t0	resvssens
PKHD1	ENSG00000170927	PKHD1	GO:0000775	5314	3.9456	-0.814941	4.12688	0.000166194	0.00114459	0.811814	t0	resvssens
RP11-321F6.1	ENSG00000259471	RP11-321F6.1		102723165	4.2525	-1.21522	3.93502	0.00030006	0.00186761	0.293025	t0	resvssens
CCR9	ENSG00000173585	CCR9	GO:0002305	10803	3.74924	-0.40357	4.25445	0.00011161	0.00082718	1.16651	t0	resvssens
ZNF285	ENSG00000267508	ZNF285	GO:0000981	26974	4.15826	-0.686641	3.96479	0.000273951	0.00173472	0.363202	t0	resvssens
RARRES1	ENSG00000118849	RARRES1	GO:0005615	5918	2.69315	4.95211	5.2826	4.02343e-06	5.5598e-05	3.79572	t0	resvssens
TM4SF20	ENSG00000168955	TM4SF20	GO:0005789	79853	5.29159	2.29628	3.38946	0.00151297	0.00691512	-1.35737	t0	resvssens
STS	ENSG00000101846	STS	GO:0004065	412	2.59455	3.65685	5.40524	2.68153e-06	3.94404e-05	4.45307	t0	resvssens
C17orf103	ENSG00000154035	C17orf103			2.26041	3.64262	5.93997	4.51773e-07	8.87744e-06	6.10071	t0	resvssens
FAM220A	ENSG00000178397	FAM220A	GO:0000122	84792	1.15229	4.4381	10.0868	6.87359e-13	1.26644e-10	19.2244	t0	resvssens
MTHFR	ENSG00000177000	MTHFR	GO:0001666	4524	1.16661	5.91556	9.94473	1.05653e-12	1.79244e-10	18.717	t0	resvssens
CYP4F11	ENSG00000171903	CYP4F11	GO:0005504	57834	2.37053	4.41217	5.72872	9.14629e-07	1.61071e-05	5.32366	t0	resvssens
RP11-309L24.9	ENSG00000272899	RP11-309L24.9		100130705	2.58631	-0.900572	5.39483	2.77559e-06	4.06841e-05	4.45772	t0	resvssens
ZSCAN31	ENSG00000235109	ZSCAN31	GO:0000981	64288	1.70329	3.60996	7.27756	5.20212e-09	2.15831e-07	10.4619	t0	resvssens
AK7	ENSG00000140057	AK7	GO:0004017	122481	1.38023	2.62461	8.55459	8.0843e-11	6.21186e-09	14.59	t0	resvssens
AC006262.5	ENSG00000268621	AC006262.5		645553	4.55569	1.27717	3.70016	0.000609479	0.00331853	-0.387935	t0	resvssens
FAM179B	ENSG00000198718	FAM179B	GO:0005737	23116	1.26691	3.73564	9.14209	1.2572e-11	1.28227e-09	16.4033	t0	resvssens
CLEC5A	ENSG00000258227	CLEC5A	GO:0001618	23601	3.71397	-3.92169	4.20138	0.000131778	0.000949144	0.915292	t0	resvssens
RP11-290F5.2	ENSG00000180712	RP11-290F5.2		728175	2.81687	-0.79008	5.04185	8.88466e-06	0.00010609	3.47218	t0	resvssens
CCDC170	ENSG00000120262	CCDC170	GO:0005515	80129	3.96536	0.570996	4.01939	0.000231689	0.00150594	0.52252	t0	resvssens
GABRA2	ENSG00000151834	GABRA2	GO:0001505	2555	5.80106	-1.74155	3.15259	0.00295223	0.0118136	-1.67749	t0	resvssens
CARNS1	ENSG00000172508	CARNS1	GO:0005524	57571	2.78436	0.220385	5.05964	8.38146e-06	0.000101076	3.53445	t0	resvssens
RNF24	ENSG00000101236	RNF24	GO:0000139	11237	1.82324	4.76474	6.79308	2.60561e-08	8.22232e-07	8.76475	t0	resvssens
B2M	ENSG00000166710	B2M	GO:0000139	567	1.35022	9.28409	8.54981	8.20885e-11	6.27941e-09	14.2899	t0	resvssens
CYP2B7P1	ENSG00000256612	CYP2B7P1		1556	2.47465	-0.56805	5.45914	2.2426e-06	3.38862e-05	4.76163	t0	resvssens
PNCK	ENSG00000130822	PNCK	GO:0004683	139728	4.64171	-1.92321	3.60447	0.000809383	0.00416002	-0.576655	t0	resvssens
AGPAT3	ENSG00000160216	AGPAT3	GO:0000139	56894	1.18581	7.01994	9.53653	3.68614e-12	4.82153e-10	17.4362	t0	resvssens
CLDN16	ENSG00000113946	CLDN16	GO:0005198	10686	2.10812	0.497236	6.09766	2.66626e-07	5.7904e-06	6.78694	t0	resvssens
CNTNAP2	ENSG00000174469	CNTNAP2	GO:0005515	26047	1.99581	5.39449	6.33202	1.21699e-07	3.00044e-06	7.21362	t0	resvssens
CHP2	ENSG00000166869	CHP2	GO:0005509	63928	3.6825	3.53584	4.1656	0.000147337	0.00103943	0.496194	t0	resvssens
POFUT2	ENSG00000186866	POFUT2	GO:0001707	23275	1.59599	5.16557	7.44801	2.96079e-09	1.33861e-07	10.8435	t0	resvssens
RP11-545I5.3	ENSG00000235652	RP11-545I5.3		100507557	2.61833	-1.37547	5.2245	4.87386e-06	6.49911e-05	3.99602	t0	resvssens
GVQW1	ENSG00000241043	GVQW1			3.14277	-2.4602	4.60784	3.63427e-05	0.000335343	2.00638	t0	resvssens
C12orf56	ENSG00000185306	C12orf56		115749	3.89299	-0.879464	4.00074	0.000245359	0.00157994	0.470858	t0	resvssens
C16orf58	ENSG00000140688	C16orf58	GO:0016020	64755	1.35709	6.7637	8.3968	1.34129e-10	9.45804e-09	13.8416	t0	resvssens
RP11-81K13.1	ENSG00000257434	RP11-81K13.1			3.7752	-3.33284	4.07	0.000198211	0.00131897	0.575463	t0	resvssens
FKBP10	ENSG00000141756	FKBP10	GO:0000413	60681	2.11474	6.08396	6.0197	3.46058e-07	7.25789e-06	6.06948	t0	resvssens
RP11-395B7.4	ENSG00000227053	RP11-395B7.4		102724094	3.34294	-2.26226	4.40023	7.04814e-05	0.000570069	1.44617	t0	resvssens
MYO15A	ENSG00000091536	MYO15A	GO:0003774	51168	2.74937	-0.0972942	5.01245	9.78269e-06	0.000114499	3.4043	t0	resvssens
RP1-179N16.6	ENSG00000246982	RP1-179N16.6			2.11445	1.507	6.00037	3.69167e-07	7.61212e-06	6.41332	t0	resvssens
HLA-F	ENSG00000204642	HLA-F	GO:0000139	3134	4.08939	4.08781	3.85467	0.000383107	0.00227126	-0.395247	t0	resvssens
MYEF2	ENSG00000104177	MYEF2	GO:0000978	50804	5.03869	-0.117062	3.37393	0.00158182	0.007177	-1.18537	t0	resvssens
S100A5	ENSG00000196420	S100A5	GO:0005507	6276	3.75197	-0.875387	4.06327	0.000202377	0.00134242	0.643084	t0	resvssens
GAL3ST4	ENSG00000197093	GAL3ST4	GO:0001733	79690	2.19344	2.09291	5.82312	6.67498e-07	1.23246e-05	5.85032	t0	resvssens
DNAH10OS	ENSG00000250091	DNAH10OS			3.01255	-0.546836	4.68939	2.79549e-05	0.000271238	2.43396	t0	resvssens
CASP4	ENSG00000196954	CASP4	GO:0004197	837	2.12633	4.55229	5.9387	4.53696e-07	8.89483e-06	5.96811	t0	resvssens
LINC00923	ENSG00000251209	LINC00923		91948	3.13087	-3.19046	4.5615	4.21646e-05	0.000377083	1.84176	t0	resvssens
AF001548.5	ENSG00000263335	AF001548.5			1.91327	0.102751	6.39646	9.80907e-08	2.50117e-06	7.7155	t0	resvssens
CYP26B1	ENSG00000003137	CYP26B1	GO:0001709	56603	2.65203	2.0647	5.0999	7.34426e-06	9.13131e-05	3.49687	t0	resvssens
HIST1H2BJ	ENSG00000124635	HIST1H2BJ	GO:0000786	8970	1.8792	1.40079	6.45171	8.1535e-08	2.14939e-06	7.91724	t0	resvssens
FAT2	ENSG00000086570	FAT2	GO:0005509	2196	3.38778	-2.89907	4.30793	9.4342e-05	0.00072103	1.17062	t0	resvssens
SGPP2	ENSG00000163082	SGPP2	GO:0005783	130367	1.93338	5.11152	6.30216	1.34489e-07	3.25491e-06	7.11516	t0	resvssens
LINC00896	ENSG00000236499	LINC00896		150197	3.11149	-1.78081	4.5471	4.41527e-05	0.000389777	1.9706	t0	resvssens
KDELR3	ENSG00000100196	KDELR3	GO:0000139	11015	1.84419	4.66652	6.51588	6.57853e-08	1.79782e-06	7.82209	t0	resvssens
PANK2	ENSG00000125779	PANK2	GO:0004594	80025	0.991099	4.89416	10.7895	8.50971e-14	2.17633e-11	21.2863	t0	resvssens
MICALL2	ENSG00000164877	MICALL2	GO:0001725	79778	1.88736	6.14912	6.39282	9.92951e-08	2.52436e-06	7.29545	t0	resvssens
C11orf35	ENSG00000185522	C11orf35		256329	1.77564	2.72464	6.67711	3.83768e-08	1.13338e-06	8.57642	t0	resvssens
HLA-B	ENSG00000234745	HLA-B	GO:0000139	3106	3.26768	8.17817	4.3854	7.38707e-05	0.000591207	0.726193	t0	resvssens
SIM2	ENSG00000159263	SIM2	GO:0000122	6493	2.17096	4.33748	5.78154	7.66863e-07	1.38446e-05	5.48586	t0	resvssens
RP11-290L1.2	ENSG00000257839	RP11-290L1.2			2.66823	-1.54498	5.01769	9.61624e-06	0.000113092	3.36187	t0	resvssens
B3GNT9	ENSG00000237172	B3GNT9	GO:0000139	84752	1.23736	3.1852	8.80033	3.6942e-11	3.2296e-09	15.3552	t0	resvssens
EMP2	ENSG00000213853	EMP2	GO:0000139	2013	1.31537	7.54463	8.36624	1.47989e-10	1.03081e-08	13.7275	t0	resvssens
STX1B	ENSG00000099365	STX1B	GO:0000149	112755	2.04938	0.399518	6.00454	3.64062e-07	7.5523e-06	6.48924	t0	resvssens
ZNF286B	ENSG00000249459	ZNF286B	GO:0000981	729288	2.95811	-0.6638	4.66195	3.05393e-05	0.000290555	2.3412	t0	resvssens
ITFG3	ENSG00000167930	ITFG3	GO:0003674	83986	1.05365	6.45334	10.1196	6.22579e-13	1.18532e-10	19.222	t0	resvssens
SLCO1A2	ENSG00000084453	SLCO1A2	GO:0005886	6579	3.2826	-3.62939	4.33704	8.60726e-05	0.000669475	1.24202	t0	resvssens
HSPA1L	ENSG00000204390	HSPA1L	GO:0002199	3305	1.9279	0.648694	6.22841	1.72138e-07	4.04606e-06	7.20096	t0	resvssens
RP5-839B4.8	ENSG00000243961	RP5-839B4.8			3.09309	-3.68559	4.49742	5.17462e-05	0.00044223	1.65157	t0	resvssens
CPNE4	ENSG00000196353	CPNE4	GO:0005515	131034	3.1178	-3.46461	4.47269	5.5989e-05	0.000472364	1.58835	t0	resvssens
SPARC	ENSG00000113140	SPARC	GO:0001503	6678	3.95583	-2.04033	3.82855	0.000414607	0.00242467	-0.023219	t0	resvssens
HHIPL1	ENSG00000182218	HHIPL1	GO:0003674	84439	3.14106	-0.51513	4.41923	6.63595e-05	0.000540689	1.62832	t0	resvssens
C21orf90	ENSG00000182912	C21orf90			2.74788	0.252243	4.82785	1.78592e-05	0.000185916	2.84666	t0	resvssens
CD70	ENSG00000125726	CD70	GO:0002020	970	3.892	-0.547272	3.84281	0.000397111	0.00233912	0.0407545	t0	resvssens
MIR4519	ENSG00000260083	MIR4519		101928736	1.59343	1.20375	7.06646	1.04817e-08	3.84592e-07	9.88297	t0	resvssens
RP11-92K15.3	ENSG00000272264	RP11-92K15.3			2.99075	-2.23513	4.55234	4.34186e-05	0.000385281	1.85026	t0	resvssens
RP11-93B14.4	ENSG00000223669	RP11-93B14.4			3.992	-2.67082	3.77295	0.000490205	0.00276851	-0.139895	t0	resvssens
LINC00668	ENSG00000265933	LINC00668		400643	2.18191	5.00813	5.63657	1.24339e-06	2.09494e-05	4.94191	t0	resvssens
DAPP1	ENSG00000070190	DAPP1	GO:0005515	27071	3.3659	0.304137	4.19295	0.000135293	0.000967955	0.995679	t0	resvssens
RP3-395M20.8	ENSG00000238164	RP3-395M20.8			2.52239	2.33906	5.08028	7.83286e-06	9.58958e-05	3.44747	t0	resvssens
RP4-738P15.1	ENSG00000230725	RP4-738P15.1		284798	3.22054	-2.86305	4.30142	9.62957e-05	0.000732777	1.19849	t0	resvssens
RP4-784A16.5	ENSG00000225675	RP4-784A16.5		105378732	3.19489	-2.58282	4.32361	8.97951e-05	0.000694019	1.23328	t0	resvssens
RP11-375I20.6	ENSG00000260633	RP11-375I20.6			3.01805	-2.0366	4.48074	5.4571e-05	0.000461537	1.78237	t0	resvssens
CCDC126	ENSG00000169193	CCDC126	GO:0005576	90693	1.1022	3.01585	9.36232	6.32277e-12	7.36059e-10	17.0837	t0	resvssens
MAPK10	ENSG00000109339	MAPK10	GO:0000122	5602	4.44252	-1.6381	3.49189	0.00112543	0.00544907	-0.863053	t0	resvssens
GATM	ENSG00000171766	GATM	GO:0005739	2628	3.14163	1.68994	4.36112	7.97693e-05	0.000630578	1.37518	t0	resvssens
RP11-266K4.9	ENSG00000215241	RP11-266K4.9		101927905	3.67038	-3.09488	3.9417	0.000293998	0.00183722	0.23666	t0	resvssens
RP11-120K24.3	ENSG00000267868	RP11-120K24.3			2.89149	-0.281573	4.60042	3.7219e-05	0.000341224	2.16703	t0	resvssens
GRAMD1C	ENSG00000178075	GRAMD1C	GO:0005515	54762	2.81304	2.70639	4.67848	2.89556e-05	0.000278738	2.16805	t0	resvssens
RP11-163N6.2	ENSG00000251396	RP11-163N6.2			2.71408	-0.53608	4.77807	2.09879e-05	0.000213049	2.6963	t0	resvssens
KIF25-AS1	ENSG00000229921	KIF25-AS1	GO:0003674	100505879	5.25423	-2.22422	3.11263	0.00329703	0.0129376	-1.76927	t0	resvssens
TMEM74B	ENSG00000125895	TMEM74B	GO:0016021	55321	2.92714	1.61526	4.52795	4.69398e-05	0.000409112	1.83402	t0	resvssens
UGDH-AS1	ENSG00000249348	UGDH-AS1		100885776	1.72489	1.62274	6.49362	7.08709e-08	1.91541e-06	8.04335	t0	resvssens
SPATA13	ENSG00000182957	SPATA13	GO:0005085	221178	0.910639	6.79194	10.9592	5.18808e-14	1.48163e-11	21.7008	t0	resvssens
FAM182B	ENSG00000175170	FAM182B			3.08123	-2.4259	4.36028	7.99816e-05	0.000631269	1.44181	t0	resvssens
MYO6	ENSG00000196586	MYO6	GO:0001726	4646	0.902919	7.64969	11.0393	4.11354e-14	1.25906e-11	21.92	t0	resvssens
CTB-43E15.2	ENSG00000253428	CTB-43E15.2		105377736	2.64992	-2.43441	4.81147	1.88344e-05	0.000194297	2.65818	t0	resvssens
IL1B	ENSG00000125538	IL1B	GO:0000165	3553	3.78688	-1.1674	3.81043	0.000437909	0.00253071	-0.0464724	t0	resvssens
TNIK	ENSG00000154310	TNIK	GO:0000165	23043	0.932524	5.81416	10.6667	1.22028e-13	2.94501e-11	20.8673	t0	resvssens
VAV1	ENSG00000141968	VAV1	GO:0001784	7409	3.13897	-1.67829	4.2922	9.91315e-05	0.000749942	1.25206	t0	resvssens
KB-1460A1.5	ENSG00000261087	KB-1460A1.5			2.13748	1.10941	5.55811	1.61431e-06	2.57553e-05	5.023	t0	resvssens
EIF4EBP3	ENSG00000243056	EIF4EBP3	GO:0005515	8637	2.10654	1.0024	5.61316	1.34414e-06	2.23393e-05	5.22373	t0	resvssens
MKKS	ENSG00000125863	MKKS	GO:0001103	8195	1.16382	5.75324	8.71795	4.7997e-11	3.99999e-09	14.9384	t0	resvssens
RP11-467L20.10	ENSG00000124915	RP11-467L20.10		26070	3.79594	-2.6679	3.78676	0.000470267	0.00267798	-0.140758	t0	resvssens
RP11-694I15.7	ENSG00000270441	RP11-694I15.7			2.10659	-0.232404	5.58909	1.45625e-06	2.37645e-05	5.18228	t0	resvssens
RP11-297K8.2	ENSG00000224985	RP11-297K8.2			2.30515	-1.67312	5.2497	4.4851e-06	6.10908e-05	4.02712	t0	resvssens
CPNE5	ENSG00000124772	CPNE5	GO:0003674	57699	3.18385	-1.5751	4.22198	0.000123559	0.000900545	1.03995	t0	resvssens
FOXO3	ENSG00000118689	FOXO3	GO:0000122	2309	1.04947	5.7456	9.45327	4.7683e-12	5.92064e-10	17.2149	t0	resvssens
PVRL4	ENSG00000143217	PVRL4	GO:0001618	81607	1.8767	4.30725	6.03636	3.27305e-07	6.93247e-06	6.33381	t0	resvssens
LZTS3	ENSG00000088899	LZTS3	GO:0005737	9762	1.42513	5.82056	7.38428	3.65446e-09	1.60975e-07	10.6126	t0	resvssens
RP11-7K24.3	ENSG00000261068	RP11-7K24.3			2.70282	-0.306463	4.70356	2.67057e-05	0.000262387	2.45066	t0	resvssens
PRLR	ENSG00000113494	PRLR	GO:0004896	5618	2.38457	5.66	5.09834	7.38195e-06	9.15265e-05	3.11746	t0	resvssens
TM4SF1-AS1	ENSG00000240541	TM4SF1-AS1		100874091	2.56236	-0.526846	4.84731	1.67646e-05	0.000176126	2.90655	t0	resvssens
MTND2P28	ENSG00000225630	MTND2P28			5.88973	5.10736	2.83818	0.00690592	0.0233079	-3.07132	t0	resvssens
RP11-551L14.1	ENSG00000177359	RP11-551L14.1	GO:0004867	144203	2.83501	-1.55494	4.52415	4.75142e-05	0.000413487	1.91683	t0	resvssens
CTB-31N19.3	ENSG00000261596	CTB-31N19.3			2.89515	-2.6115	4.45853	5.85697e-05	0.000489313	1.72084	t0	resvssens
GRHL1	ENSG00000134317	GRHL1	GO:0000978	29841	1.69202	4.50497	6.44687	8.28666e-08	2.1694e-06	7.63207	t0	resvssens
PCSK4	ENSG00000115257	PCSK4	GO:0001669	54760	1.52479	2.23817	6.96052	1.49111e-08	5.20371e-07	9.5159	t0	resvssens
RAB27B	ENSG00000041353	RAB27B	GO:0002576	5874	1.96543	2.32383	5.79227	7.39887e-07	1.34158e-05	5.78925	t0	resvssens
MBD2	ENSG00000134046	MBD2	GO:0000118	8932	1.00259	5.33668	9.73864	1.98036e-12	2.90029e-10	18.1417	t0	resvssens
RP11-417L19.2	ENSG00000256955	RP11-417L19.2			3.24082	-3.31409	4.13345	0.000162839	0.00112419	0.776633	t0	resvssens
MORC3	ENSG00000159256	MORC3	GO:0003723	23515	1.11928	5.28859	8.83661	3.29268e-11	2.92332e-09	15.3225	t0	resvssens
PLA2G2F	ENSG00000158786	PLA2G2F	GO:0004623	64600	3.79351	-0.295481	3.73027	0.000557091	0.00306938	-0.265277	t0	resvssens
RAB3IL1	ENSG00000167994	RAB3IL1	GO:0005515	5866	1.4478	2.37892	7.19336	6.87713e-09	2.73739e-07	10.254	t0	resvssens
ARHGDIB	ENSG00000111348	ARHGDIB	GO:0003924	397	2.62295	3.54433	4.7364	2.40177e-05	0.00023875	2.32029	t0	resvssens
TNRC6C-AS1	ENSG00000204282	TNRC6C-AS1		100131096	2.20815	1.344	5.30924	3.6844e-06	5.14945e-05	4.27715	t0	resvssens
PNPLA1	ENSG00000180316	PNPLA1	GO:0004806	285848	2.70121	-0.148819	4.63478	3.33299e-05	0.000312422	2.26523	t0	resvssens
PSD2	ENSG00000146005	PSD2	GO:0005086	84249	2.80795	-1.24518	4.51215	4.93704e-05	0.000425902	1.91611	t0	resvssens
RP11-247A12.2	ENSG00000204055	RP11-247A12.2			2.16184	0.691712	5.38403	2.87669e-06	4.19506e-05	4.53917	t0	resvssens
MGME1	ENSG00000125871	MGME1	GO:0000002	92667	1.37253	5.28997	7.46076	2.83876e-09	1.29368e-07	10.9112	t0	resvssens
FEZ1	ENSG00000149557	FEZ1	GO:0005080	9638	2.77969	-2.15306	4.53719	4.55749e-05	0.000399451	1.9331	t0	resvssens
HCG11	ENSG00000228223	HCG11		493812	1.0665	4.02603	9.10199	1.42571e-11	1.42032e-09	16.2492	t0	resvssens
CD27-AS1	ENSG00000215039	CD27-AS1		678655	1.72937	3.42212	6.27784	1.45894e-07	3.51108e-06	7.20347	t0	resvssens
SLC13A3	ENSG00000158296	SLC13A3	GO:0005886	64849	3.1851	4.33949	4.14418	0.000157494	0.00109346	0.28862	t0	resvssens
CST1	ENSG00000170373	CST1	GO:0001580	1469	4.74742	-0.612338	3.20584	0.00254539	0.0105072	-1.56408	t0	resvssens
CITF22-1A6.3	ENSG00000273192	CITF22-1A6.3			3.30411	-1.13587	4.03553	0.000220461	0.00144238	0.532701	t0	resvssens
RP11-6N17.6	ENSG00000264019	RP11-6N17.6			2.51004	-1.89325	4.83442	1.7482e-05	0.000182655	2.861	t0	resvssens
STX19	ENSG00000178750	STX19	GO:0000149	415117	2.82211	0.854828	4.46914	5.66256e-05	0.000476094	1.72347	t0	resvssens
PPFIA4	ENSG00000143847	PPFIA4	GO:0005515	8497	2.45643	1.55352	4.90088	1.40831e-05	0.000153118	2.97661	t0	resvssens
HCP5	ENSG00000206337	HCP5		10866	2.82781	4.44792	4.46073	5.81605e-05	0.000486374	1.30024	t0	resvssens
C10orf105	ENSG00000214688	C10orf105	GO:0016021	414152	3.20675	-3.75534	4.10761	0.00017643	0.00120208	0.713754	t0	resvssens
MGAT3	ENSG00000128268	MGAT3	GO:0000139	4248	3.26705	3.8284	4.0558	0.000207102	0.00136857	0.160861	t0	resvssens
RP11-502I4.3	ENSG00000270964	RP11-502I4.3			2.30686	-0.728548	5.11278	7.03994e-06	8.81794e-05	3.62069	t0	resvssens
RSPRY1	ENSG00000159579	RSPRY1	GO:0005576	89970	0.817759	5.56963	11.5303	1.00838e-14	4.11395e-12	23.3704	t0	resvssens
ULK1	ENSG00000177169	ULK1	GO:0000045	8408	1.60033	5.94991	6.56953	5.4981e-08	1.5495e-06	7.88127	t0	resvssens
RP1-43E13.2	ENSG00000230424	RP1-43E13.2		101927895	2.42478	-1.0272	4.91275	1.35485e-05	0.000148246	3.07746	t0	resvssens
SEPSECS	ENSG00000109618	SEPSECS	GO:0000049	51091	1.17713	4.04525	8.28231	1.93983e-10	1.31379e-08	13.6433	t0	resvssens
DCTN5	ENSG00000166847	DCTN5	GO:0000777	84516	0.840666	6.96393	11.1737	2.79044e-14	9.37532e-12	22.3205	t0	resvssens
JMJD7	ENSG00000243789	JMJD7	GO:0004175	100137047	2.64651	-1.89599	4.63182	3.36477e-05	0.000314713	2.19756	t0	resvssens
CDKN1C	ENSG00000129757	CDKN1C	GO:0000122	1028	1.90006	2.70344	5.79592	7.30952e-07	1.32692e-05	5.71511	t0	resvssens
CSNK2A3	ENSG00000254598	CSNK2A3		283106	1.58942	-0.0939875	6.56779	5.53027e-08	1.55346e-06	8.23691	t0	resvssens
TSPAN12	ENSG00000106025	TSPAN12	GO:0001525	23554	2.57304	4.36509	4.7094	2.62071e-05	0.000258229	2.1142	t0	resvssens
DUOX2	ENSG00000140279	DUOX2	GO:0004601	50506	3.8854	3.21398	3.59832	0.000824181	0.00421186	-1.05381	t0	resvssens
LINC01088	ENSG00000249307	LINC01088		100505875	3.61638	-1.96459	3.76707	0.000498941	0.0028049	-0.188972	t0	resvssens
EDC3	ENSG00000179151	EDC3	GO:0000932	80153	0.982745	5.83252	9.60651	2.97099e-12	4.07264e-10	17.6965	t0	resvssens
POU2F3	ENSG00000137709	POU2F3	GO:0000978	25833	2.79543	0.499862	4.4493	6.03147e-05	0.000500481	1.73064	t0	resvssens
MAGEH1	ENSG00000187601	MAGEH1	GO:0005515	28986	2.57429	2.2515	4.70579	2.65143e-05	0.000260805	2.32079	t0	resvssens
SIRPA	ENSG00000198053	SIRPA	GO:0001933	140885	3.22475	1.58367	4.05208	0.000209489	0.00138115	0.498057	t0	resvssens
PTPRVP	ENSG00000243323	PTPRVP		148713	4.25016	-1.86386	3.39775	0.00147738	0.00679049	-1.0934	t0	resvssens
IFI27	ENSG00000165949	IFI27	GO:0000122	3429	3.64045	4.36799	3.74636	0.000530901	0.00294961	-0.658781	t0	resvssens
SCARF2	ENSG00000244486	SCARF2	GO:0005515	91179	2.67303	-0.701701	4.57447	4.04484e-05	0.000364014	2.09732	t0	resvssens
PRSS22	ENSG00000005001	PRSS22	GO:0004252	64063	2.04932	4.85293	5.46085	2.22995e-06	3.37844e-05	4.37665	t0	resvssens
RHBDL2	ENSG00000158315	RHBDL2	GO:0004252	54933	2.3335	1.74602	4.99688	1.0294e-05	0.000119262	3.29046	t0	resvssens
UPK3B	ENSG00000243566	UPK3B	GO:0005886	105375355	3.4061	0.552768	3.8866	0.000347737	0.00210717	0.118755	t0	resvssens
CASP10	ENSG00000003400	CASP10	GO:0004197	843	1.48196	4.39554	6.84894	2.16264e-08	7.07193e-07	8.99417	t0	resvssens
VEGFA	ENSG00000112715	VEGFA	GO:0000122	7422	1.48983	7.88664	6.81468	2.4245e-08	7.72596e-07	8.62154	t0	resvssens
ST8SIA1	ENSG00000111728	ST8SIA1	GO:0000139	6489	2.41738	0.912557	4.85465	1.63694e-05	0.000172928	2.92148	t0	resvssens
FBXO32	ENSG00000156804	FBXO32	GO:0000209	114907	2.40942	3.32718	4.86555	1.57997e-05	0.000168678	2.66586	t0	resvssens
SLC17A4	ENSG00000146039	SLC17A4	GO:0005436	10050	4.54371	-1.00778	3.22188	0.00243364	0.010156	-1.51591	t0	resvssens
ANO1	ENSG00000131620	ANO1	GO:0005227	55107	3.117	2.67842	4.08338	0.00019018	0.00127245	0.394921	t0	resvssens
RP11-14N7.2	ENSG00000232527	RP11-14N7.2		100996732	3.30127	0.140614	3.93434	0.00030068	0.00186986	0.265594	t0	resvssens
RP11-336K24.12	ENSG00000273002	RP11-336K24.12			2.09038	-0.856379	5.32804	3.46237e-06	4.9153e-05	4.35252	t0	resvssens
BVES	ENSG00000112276	BVES	GO:0001921	11149	2.95165	-0.959367	4.22621	0.000121934	0.000890974	1.09532	t0	resvssens
RP5-827C21.2	ENSG00000236358	RP5-827C21.2			2.72404	-2.76161	4.44814	6.05383e-05	0.000501607	1.55417	t0	resvssens
TMEM176B	ENSG00000106565	TMEM176B	GO:0009887	28959	2.95737	5.18556	4.21337	0.000126932	0.000920822	0.433969	t0	resvssens
NEURL3	ENSG00000163121	NEURL3	GO:0016567	93082	2.26585	0.662797	5.0215	9.49708e-06	0.000111844	3.41017	t0	resvssens
FA2H	ENSG00000103089	FA2H	GO:0001949	79152	1.559	5.21587	6.50496	6.82333e-08	1.85584e-06	7.73047	t0	resvssens
TERF2IP	ENSG00000166848	TERF2IP	GO:0000228	54386	0.856187	5.56254	10.5831	1.56176e-13	3.66587e-11	20.6353	t0	resvssens
RGMB-AS1	ENSG00000246763	RGMB-AS1		503569	2.60911	-1.66176	4.55742	4.27177e-05	0.000380449	2.00451	t0	resvssens
HBP1	ENSG00000105856	HBP1	GO:0000981	26959	1.76308	5.24833	5.94808	4.3969e-07	8.72002e-06	5.88097	t0	resvssens
BHLHE41	ENSG00000123095	BHLHE41	GO:0000122	79365	2.82728	3.31902	4.31146	9.32998e-05	0.000715619	0.994658	t0	resvssens
MAGEA6	ENSG00000197172	MAGEA6	GO:0003674	4105	7.64998	-0.801896	2.2802	0.0276298	0.0699418	-3.54283	t0	resvssens
RP11-73B2.6	ENSG00000227910	RP11-73B2.6			3.32184	-1.43476	3.87179	0.000363725	0.00218605	0.119874	t0	resvssens
AC005083.1	ENSG00000233834	AC005083.1		100506098	2.19424	1.22768	5.08483	7.71676e-06	9.49222e-05	3.57135	t0	resvssens
HCG4P3	ENSG00000237669	HCG4P3			1.79483	-1.04148	5.82174	6.70572e-07	1.23418e-05	5.85757	t0	resvssens
CXXC1	ENSG00000154832	CXXC1	GO:0000981	30827	0.870091	4.88525	10.2941	3.68645e-13	7.51992e-11	19.836	t0	resvssens
RP11-1260E13.2	ENSG00000262294	RP11-1260E13.2			2.46663	-0.746257	4.68434	2.84139e-05	0.000274758	2.40142	t0	resvssens
PLB1	ENSG00000163803	PLB1	GO:0001523	151056	1.81236	2.66717	5.75477	8.38523e-07	1.49394e-05	5.59702	t0	resvssens
FAM131B	ENSG00000159784	FAM131B	GO:0005515	9715	1.91202	4.85639	5.54046	1.71188e-06	2.69605e-05	4.57848	t0	resvssens
HIST2H2BE	ENSG00000184678	HIST2H2BE	GO:0000786	8349	2.07681	3.35006	5.23985	4.63334e-06	6.23648e-05	3.80324	t0	resvssens
LRP4-AS1	ENSG00000247675	LRP4-AS1		100507401	2.4667	-0.567829	4.6656	3.01823e-05	0.000288441	2.36506	t0	resvssens
FAM198B	ENSG00000164125	FAM198B	GO:0000139	51313	2.27267	3.15581	4.92051	1.32101e-05	0.000145379	2.98332	t0	resvssens
LDHD	ENSG00000166816	LDHD	GO:0004458	197257	2.21002	3.73722	5.01034	9.8504e-06	0.000115134	3.03607	t0	resvssens
RP11-325K4.3	ENSG00000261270	RP11-325K4.3			2.99888	-2.52638	4.08981	0.000186435	0.00125376	0.679747	t0	resvssens
PIWIL2	ENSG00000197181	PIWIL2	GO:0000966	55124	3.27019	-0.790704	3.86056	0.000376329	0.00224214	0.0785289	t0	resvssens
BAIAP3	ENSG00000007516	BAIAP3	GO:0000149	8938	2.0172	3.93674	5.31427	3.62367e-06	5.10201e-05	4.0023	t0	resvssens
CTD-2005D20.1	ENSG00000250376	CTD-2005D20.1			2.83475	-0.399656	4.22401	0.000122778	0.000895286	1.07235	t0	resvssens
GNPAT	ENSG00000116906	GNPAT	GO:0005777	8443	1.08218	6.796	8.352	1.54934e-10	1.07048e-08	13.6944	t0	resvssens
CDS1	ENSG00000163624	CDS1	GO:0004142	1040	0.917216	5.95857	9.6211	2.84057e-12	3.95717e-10	17.7247	t0	resvssens
AC007277.3	ENSG00000213981	AC007277.3			3.29046	-1.16434	3.83007	0.000412703	0.00241601	0.00751351	t0	resvssens
LPAR5	ENSG00000184574	LPAR5	GO:0003674	57121	2.03507	3.32652	5.25908	4.3484e-06	5.95602e-05	3.94048	t0	resvssens
RP11-171I2.2	ENSG00000270574	RP11-171I2.2			3.39012	-2.62252	3.75097	0.000523627	0.00291784	-0.245484	t0	resvssens
FAM150A	ENSG00000196711	FAM150A	GO:0005515	389658	4.875	-1.92055	2.96949	0.00486947	0.0175954	-2.09428	t0	resvssens
RRAD	ENSG00000166592	RRAD	GO:0003924	6236	3.05136	-0.9954	4.00166	0.000244665	0.00157666	0.470036	t0	resvssens
ABHD4	ENSG00000100439	ABHD4	GO:0005789	63874	1.63894	5.20563	6.07334	2.89223e-07	6.22592e-06	6.31091	t0	resvssens
TFPI	ENSG00000003436	TFPI	GO:0004866	7035	3.49769	0.20036	3.66019	0.000686405	0.00365379	-0.45612	t0	resvssens
APLN	ENSG00000171388	APLN	GO:0001525	8862	2.5622	0.586999	4.47376	5.57983e-05	0.000470987	1.77683	t0	resvssens
SDCBP2	ENSG00000125775	SDCBP2	GO:0005515	27111	3.89196	3.39136	3.41829	0.0013926	0.00647025	-1.52187	t0	resvssens
PLAC4	ENSG00000225745	PLAC4			3.18822	-0.829131	3.87636	0.000358716	0.00215974	0.133604	t0	resvssens
TOB1-AS1	ENSG00000229980	TOB1-AS1		400604	1.39484	1.32182	6.79532	2.58623e-08	8.1762e-07	9.00711	t0	resvssens
NEDD4	ENSG00000069869	NEDD4	GO:0000151	4734	1.42222	5.8721	6.69779	3.58156e-08	1.0729e-06	8.32078	t0	resvssens
CA1	ENSG00000133742	CA1	GO:0004064	759	4.58173	-0.877807	3.07457	0.00366053	0.0140698	-1.85608	t0	resvssens
RP11-13K12.1	ENSG00000267506	RP11-13K12.1			3.29851	-0.77126	3.78589	0.000471499	0.00268314	-0.11761	t0	resvssens
LINC00957	ENSG00000235314	LINC00957			2.5744	-0.330896	4.43803	6.25146e-05	0.000513497	1.65272	t0	resvssens
AC034243.1	ENSG00000253404	AC034243.1		105379194	2.39496	-1.73333	4.65931	3.07997e-05	0.000292708	2.30939	t0	resvssens
TMEM61	ENSG00000143001	TMEM61	GO:0016021	199964	2.92316	-2.13807	4.07813	0.000193292	0.00129075	0.663997	t0	resvssens
FAM13A	ENSG00000138640	FAM13A	GO:0005096	10144	2.44506	3.76636	4.5859	3.89928e-05	0.00035314	1.74113	t0	resvssens
CACNA1F	ENSG00000102001	CACNA1F	GO:0001750	778	2.44495	0.974931	4.57944	3.98092e-05	0.000359205	1.95031	t0	resvssens
BDKRB1	ENSG00000100739	BDKRB1	GO:0001933	623	2.9265	-0.427479	4.06633	0.000200477	0.00133213	0.636193	t0	resvssens
CD55	ENSG00000196352	CD55	GO:0000139	1604	2.2552	4.56604	4.82027	1.83038e-05	0.000189852	2.35755	t0	resvssens
HMCN1	ENSG00000143341	HMCN1	GO:0005201	83872	2.41212	-0.279161	4.61075	3.60045e-05	0.00033294	2.20433	t0	resvssens
RP11-273B20.1	ENSG00000256967	RP11-273B20.1			2.72506	-2.54065	4.24069	0.00011653	0.000859555	1.10047	t0	resvssens
HSF4	ENSG00000102878	HSF4	GO:0000122	3299	1.519	3.81796	6.31059	1.30747e-07	3.17779e-06	7.28906	t0	resvssens
PTTG1IP	ENSG00000183255	PTTG1IP	GO:0002039	754	1.1349	7.79121	7.83992	8.16816e-10	4.51489e-08	12.0178	t0	resvssens
CD72	ENSG00000137101	CD72	GO:0004888	971	2.09757	0.495842	5.04129	8.90093e-06	0.00010617	3.45998	t0	resvssens
SLC9B1	ENSG00000164037	SLC9B1	GO:0005886	150159	2.39628	-2.5406	4.60099	3.71511e-05	0.000340966	2.08436	t0	resvssens
FOPNL	ENSG00000133393	FOPNL	GO:0005634	123811	1.12544	6.23431	7.86947	7.41613e-10	4.15279e-08	12.1575	t0	resvssens
APOL4	ENSG00000100336	APOL4	GO:0003674	80832	4.16037	-1.04136	3.21928	0.00245144	0.0102153	-1.55961	t0	resvssens
RP11-108K14.4	ENSG00000214279	RP11-108K14.4	GO:0002456	619207	2.04723	1.1813	5.09949	7.35407e-06	9.13131e-05	3.57679	t0	resvssens
SNN	ENSG00000184602	SNN	GO:0005737	8303	1.53793	5.12068	6.21347	1.80965e-07	4.20737e-06	6.82297	t0	resvssens
TMEM25	ENSG00000149582	TMEM25	GO:0005515	84866	2.45284	2.5034	4.51201	4.93922e-05	0.000425902	1.6845	t0	resvssens
RP1-34B20.4	ENSG00000217275	RP1-34B20.4			3.11799	-2.04493	3.86228	0.000374376	0.00223309	0.0872251	t0	resvssens
C6orf25	ENSG00000204420	C6orf25	GO:0005515	80739	2.30028	0.19454	4.7127	2.59296e-05	0.000255788	2.50234	t0	resvssens
AC010524.2	ENSG00000268686	AC010524.2		101928295	3.69409	-0.905762	3.46445	0.00121875	0.00580574	-0.958378	t0	resvssens
RP11-77K12.5	ENSG00000262583	RP11-77K12.5			3.13576	-1.66988	3.84349	0.000396291	0.00233589	0.0466849	t0	resvssens
REG3A	ENSG00000172016	REG3A	GO:0004888	5068	7.56696	0.136061	2.19533	0.0336028	0.0816465	-3.69957	t0	resvssens
LPCAT2	ENSG00000087253	LPCAT2	GO:0000139	54947	1.98058	6.78952	5.19608	5.3525e-06	7.04959e-05	3.35601	t0	resvssens
TASP1	ENSG00000089123	TASP1	GO:0004298	55617	0.902987	4.06996	9.31817	7.25335e-12	8.07053e-10	16.9266	t0	resvssens
ING4	ENSG00000111653	ING4	GO:0000123	51147	1.16724	4.14856	7.57301	1.96086e-09	9.61975e-08	11.346	t0	resvssens
RP11-345L23.1	ENSG00000235899	RP11-345L23.1		101927171	3.06722	-2.28993	3.87325	0.000362122	0.00217725	0.113766	t0	resvssens
RNF32	ENSG00000105982	RNF32	GO:0005515	140545	1.65541	2.11588	5.82799	6.56733e-07	1.21787e-05	5.88266	t0	resvssens
DIRAS2	ENSG00000165023	DIRAS2	GO:0003924	54769	4.37232	-1.90922	3.08394	0.00356766	0.0137902	-1.83701	t0	resvssens
VGLL1	ENSG00000102243	VGLL1	GO:0003713	51442	3.74516	-0.34149	3.39819	0.00147549	0.0067836	-1.11102	t0	resvssens
SOX12	ENSG00000177732	SOX12	GO:0000976	6666	0.945884	5.62664	8.88265	2.84597e-11	2.59392e-09	15.4347	t0	resvssens
DNAH8	ENSG00000124721	DNAH8	GO:0003777	1769	5.04781	-1.84333	2.81058	0.0074244	0.0247745	-2.44328	t0	resvssens
AC104695.3	ENSG00000229951	AC104695.3		403150	4.35812	-1.45407	3.08164	0.00359031	0.01386	-1.88843	t0	resvssens
ATG9A	ENSG00000198925	ATG9A	GO:0000045	79065	1.17229	6.47832	7.46144	2.83238e-09	1.29368e-07	10.8127	t0	resvssens
TAC1	ENSG00000006128	TAC1	GO:0002675	6863	6.73033	-1.45298	2.33454	0.0243214	0.063201	-3.43232	t0	resvssens
REEP4	ENSG00000168476	REEP4	GO:0005783	80346	1.0606	5.15877	8.05964	3.99046e-10	2.47741e-08	12.8599	t0	resvssens
MAL2	ENSG00000147676	MAL2	GO:0005515	114569	1.02749	8.80362	8.25171	2.14135e-10	1.43328e-08	13.3376	t0	resvssens
CUZD1	ENSG00000138161	CUZD1	GO:0006931	50624	2.21291	-0.860229	4.75124	2.28923e-05	0.000229257	2.60707	t0	resvssens
CYLD	ENSG00000083799	CYLD	GO:0004843	1540	1.49108	4.70649	6.23469	1.68559e-07	3.96739e-06	6.90358	t0	resvssens
RP11-379H18.1	ENSG00000271122	RP11-379H18.1		101930085	1.73319	2.52569	5.59373	1.43391e-06	2.35121e-05	5.14444	t0	resvssens
AC079145.4	ENSG00000227210	AC079145.4		101928222	2.74043	-2.57994	4.1076	0.000176436	0.00120208	0.715218	t0	resvssens
C1orf204	ENSG00000188004	C1orf204			2.62029	0.205844	4.22399	0.000122785	0.000895286	1.06684	t0	resvssens
IL1A	ENSG00000115008	IL1A	GO:0001660	3552	3.92515	-2.81126	3.26332	0.002166	0.00924626	-1.4186	t0	resvssens
SMOX	ENSG00000088826	SMOX	GO:0005654	54498	1.50613	4.26875	6.14921	2.24385e-07	5.00631e-06	6.72066	t0	resvssens
RP1-86C11.7	ENSG00000272468	RP1-86C11.7			2.67601	-1.63943	4.16259	0.000148727	0.0010453	0.890265	t0	resvssens
HEATR4	ENSG00000187105	HEATR4		399671	3.2548	-1.3838	3.66821	0.000670255	0.00358676	-0.418998	t0	resvssens
NR1D1	ENSG00000126368	NR1D1	GO:0000122	9572	1.33838	4.63044	6.67307	3.88982e-08	1.14522e-06	8.32912	t0	resvssens
AC007405.4	ENSG00000234350	AC007405.4		101926913	2.46524	-1.57327	4.38062	7.49977e-05	0.000598271	1.50992	t0	resvssens
RP11-334A14.8	ENSG00000235563	RP11-334A14.8			3.49619	-2.56975	3.49853	0.0011039	0.00536134	-0.846024	t0	resvssens
SYT13	ENSG00000019505	SYT13	GO:0000149	57586	1.5691	1.92288	5.94579	4.4307e-07	8.76495e-06	6.27449	t0	resvssens
GABRA3	ENSG00000011677	GABRA3	GO:0004890	2556	5.94224	-1.53939	2.49453	0.0165463	0.0463877	-3.10901	t0	resvssens
RP11-344B5.4	ENSG00000235007	RP11-344B5.4			3.21762	-2.62321	3.68376	0.000639983	0.00345389	-0.375722	t0	resvssens
CYP2T2P	ENSG00000233622	CYP2T2P		171523	2.67996	-1.14215	4.13514	0.000161982	0.00111958	0.841081	t0	resvssens
HIST1H2AG	ENSG00000196787	HIST1H2AG	GO:0000786	8969	1.99322	2.16625	5.01974	9.55194e-06	0.000112412	3.3063	t0	resvssens
RP11-1260E13.3	ENSG00000262558	RP11-1260E13.3			2.50201	-1.1637	4.31018	9.36769e-05	0.000717227	1.31223	t0	resvssens
HLA-H	ENSG00000206341	HLA-H			3.12076	4.77197	3.73676	0.000546386	0.00302303	-0.897224	t0	resvssens
RP11-455F5.3	ENSG00000250616	RP11-455F5.3			2.10859	-0.304174	4.81657	1.85247e-05	0.000191448	2.81347	t0	resvssens
KCNJ12	ENSG00000184185	KCNJ12	GO:0005242	3768	1.4964	2.80072	6.09721	2.67023e-07	5.7917e-06	6.68842	t0	resvssens
MLLT4-AS1	ENSG00000198221	MLLT4-AS1	GO:0003674	653483	1.72169	0.781662	5.5242	1.80691e-06	2.83352e-05	4.94819	t0	resvssens
CRIP3	ENSG00000146215	CRIP3	GO:0005737	401262	2.03228	-0.476533	4.93174	1.2735e-05	0.00014133	3.14615	t0	resvssens
TSPAN13	ENSG00000106537	TSPAN13	GO:0005246	27075	1.36669	7.08276	6.49805	6.98268e-08	1.89317e-06	7.60792	t0	resvssens
ELFN2	ENSG00000166897	ELFN2	GO:0004864	114794	2.98529	1.70444	3.83029	0.000412437	0.00241528	-0.231836	t0	resvssens
ADRA2B	ENSG00000222040	ADRA2B			2.11524	-0.553801	4.79608	1.97983e-05	0.000202897	2.73919	t0	resvssens
RP11-59E19.1	ENSG00000241224	RP11-59E19.1		401081	2.37449	1.55148	4.43742	6.2635e-05	0.000513763	1.55823	t0	resvssens
RP11-314N13.3	ENSG00000229728	RP11-314N13.3			3.00786	-2.48909	3.80793	0.000441231	0.00254562	-0.0840801	t0	resvssens
TMED10P2	ENSG00000239405	TMED10P2			3.24894	-3.30698	3.62306	0.000766161	0.00397809	-0.547602	t0	resvssens
BTN3A1	ENSG00000026950	BTN3A1	GO:0002250	11119	1.89273	3.956	5.16785	5.87388e-06	7.60266e-05	3.45237	t0	resvssens
SCNN1A	ENSG00000111319	SCNN1A	GO:0001669	6337	2.41142	6.73281	4.38323	7.43808e-05	0.000594456	0.775747	t0	resvssens
SCIN	ENSG00000006747	SCIN	GO:0001786	85477	5.66858	3.98218	2.5371	0.0148988	0.0427123	-3.59717	t0	resvssens
AC013275.2	ENSG00000231013	AC013275.2		107105282	3.01496	-2.79321	3.7881	0.000468378	0.00266988	-0.103343	t0	resvssens
LRRC24	ENSG00000254402	LRRC24	GO:0005615	441381	1.9329	0.895577	5.07465	7.9789e-06	9.73778e-05	3.58465	t0	resvssens
TMEM27	ENSG00000147003	TMEM27	GO:0005515	57393	2.27981	-0.792309	4.53802	4.54536e-05	0.000398795	1.98874	t0	resvssens
SLC52A3	ENSG00000101276	SLC52A3	GO:0005737	113278	2.02238	6.00372	4.91151	1.36035e-05	0.000148658	2.4855	t0	resvssens
MYOM1	ENSG00000101605	MYOM1	GO:0002074	8736	2.3706	1.26043	4.4167	6.6895e-05	0.000544277	1.46108	t0	resvssens
PANX2	ENSG00000073150	PANX2	GO:0002931	56666	3.16859	-0.0528469	3.66214	0.00068244	0.00363833	-0.487863	t0	resvssens
WFIKKN1	ENSG00000127578	WFIKKN1	GO:0004867	117166	2.20517	1.23001	4.6341	3.34025e-05	0.000312931	2.14605	t0	resvssens
LINC00958	ENSG00000251381	LINC00958		100506305	2.29066	-1.05108	4.49314	5.24572e-05	0.000446747	1.8565	t0	resvssens
MROH3P	ENSG00000233217	MROH3P		647215	3.44569	-1.85646	3.45139	0.00126571	0.00598782	-0.9619	t0	resvssens
ESF1	ENSG00000089048	ESF1	GO:0003723	51575	0.904305	5.20678	8.76841	4.08817e-11	3.48083e-09	15.1288	t0	resvssens
RNMT	ENSG00000101654	RNMT	GO:0001650	8731	1.65509	5.63732	5.58231	1.48944e-06	2.41682e-05	4.66031	t0	resvssens
MSN	ENSG00000147065	MSN	GO:0001771	4478	2.84483	-0.710702	3.89297	0.000341064	0.00206917	0.175412	t0	resvssens
CACNA2D4	ENSG00000151062	CACNA2D4	GO:0005245	93589	1.49601	1.72478	5.98367	3.90368e-07	7.93471e-06	6.39378	t0	resvssens
SHC2	ENSG00000129946	SHC2	GO:0000165	25759	2.94052	-0.281386	3.80756	0.000441721	0.00254619	-0.108364	t0	resvssens
CREB3L1	ENSG00000157613	CREB3L1	GO:0000122	90993	2.81993	3.60883	3.91183	0.000322039	0.00197358	-0.244807	t0	resvssens
MVD	ENSG00000167508	MVD	GO:0004163	4597	1.56029	6.80072	5.80244	7.15215e-07	1.30375e-05	5.30519	t0	resvssens
KCP	ENSG00000135253	KCP	GO:0005576	375616	2.23195	-0.408104	4.55214	4.34458e-05	0.000385323	2.02173	t0	resvssens
SAPCD1-AS1	ENSG00000235663	SAPCD1-AS1			3.09972	-0.757904	3.67009	0.000666525	0.00357015	-0.408147	t0	resvssens
TF	ENSG00000091513	TF	GO:0001895	7018	2.97001	-1.98671	3.76721	0.000498727	0.0028049	-0.155766	t0	resvssens
ITFG1	ENSG00000129636	ITFG1	GO:0016021	81533	0.994601	6.15446	8.04805	4.14366e-10	2.55402e-08	12.7477	t0	resvssens
TMCC1	ENSG00000172765	TMCC1	GO:0005515	23023	1.25917	5.26669	6.72049	3.32012e-08	1.01409e-06	8.41942	t0	resvssens
LINC00449	ENSG00000203441	LINC00449		106478991	2.46186	-1.52056	4.23556	0.000118418	0.000871743	1.06778	t0	resvssens
SLC29A4	ENSG00000164638	SLC29A4	GO:0005337	222962	2.40302	3.7336	4.29943	9.69018e-05	0.000736652	0.807686	t0	resvssens
IL2RG	ENSG00000147168	IL2RG	GO:0000165	3561	2.2151	5.37649	4.52506	4.73763e-05	0.000412497	1.34361	t0	resvssens
RP11-875O11.3	ENSG00000253616	RP11-875O11.3			3.12548	-1.98263	3.62047	0.000772044	0.00400272	-0.539157	t0	resvssens
FAM65A	ENSG00000039523	FAM65A	GO:0005515	79567	1.22397	5.54114	6.82474	2.34443e-08	7.56531e-07	8.75358	t0	resvssens
RP11-563K23.1	ENSG00000272619	RP11-563K23.1			2.46813	-2.59069	4.21099	0.000127881	0.000925626	1.03637	t0	resvssens
RP11-339B21.13	ENSG00000272696	RP11-339B21.13			2.70838	-2.359	3.96404	0.000274581	0.00173743	0.340521	t0	resvssens
ZC3H6	ENSG00000188177	ZC3H6	GO:0000981	376940	1.41481	3.9236	6.13519	2.35161e-07	5.21279e-06	6.55868	t0	resvssens
CCDC28A	ENSG00000024862	CCDC28A	GO:0005515	25901	2.08677	4.31408	4.70026	2.6992e-05	0.000264593	1.96533	t0	resvssens
RP11-552F3.9	ENSG00000267801	RP11-552F3.9			3.06111	-1.84741	3.659	0.000688826	0.00366297	-0.445508	t0	resvssens
PDXDC2P	ENSG00000196696	PDXDC2P	GO:0001667	283970	1.4416	1.83225	6.04612	3.16797e-07	6.74325e-06	6.57829	t0	resvssens
KLHL36	ENSG00000135686	KLHL36	GO:0016567	79786	1.26942	6.54242	6.61413	4.73661e-08	1.35495e-06	7.99897	t0	resvssens
RP1-93I3.1	ENSG00000271826	RP1-93I3.1		101927352	2.94793	-2.73689	3.73869	0.000543241	0.00300951	-0.274349	t0	resvssens
MT-ND3	ENSG00000198840	MT-ND3	GO:0005515	4537	1.21404	10.1301	6.82225	2.36399e-08	7.57138e-07	8.62696	t0	resvssens
TMEM219	ENSG00000149932	TMEM219	GO:0005515	124446	0.986978	6.11552	7.99275	4.96065e-10	3.01421e-08	12.5646	t0	resvssens
SCAMP2	ENSG00000140497	SCAMP2	GO:0000139	10066	0.91443	7.11012	8.46347	1.08261e-10	7.99637e-09	14.0533	t0	resvssens
SASH1	ENSG00000111961	SASH1	GO:0000209	23328	1.46369	4.53294	5.94269	4.47687e-07	8.82753e-06	5.99398	t0	resvssens
RP11-96K19.4	ENSG00000261654	RP11-96K19.4			2.16374	-1.88464	4.55652	4.28413e-05	0.000381294	1.99613	t0	resvssens
DNAH11	ENSG00000105877	DNAH11	GO:0003356	8701	3.06535	-2.37575	3.63352	0.00074284	0.00388161	-0.538401	t0	resvssens
RP11-429J17.5	ENSG00000254548	RP11-429J17.5			2.21066	-0.0136472	4.48342	5.41066e-05	0.000458288	1.83235	t0	resvssens
MID2	ENSG00000080561	MID2	GO:0005737	11043	2.82872	2.40142	3.8221	0.00042276	0.00246059	-0.327201	t0	resvssens
MARK1	ENSG00000116141	MARK1	GO:0000226	4139	3.61944	0.101816	3.26657	0.00214625	0.00918481	-1.48185	t0	resvssens
IST1	ENSG00000182149	IST1	GO:0000785	9798	0.95677	7.31713	8.14027	3.07151e-10	1.98605e-08	13.0018	t0	resvssens
RP11-48O20.4	ENSG00000224259	RP11-48O20.4		100505633	1.97088	3.63897	4.82822	1.78376e-05	0.000185804	2.48344	t0	resvssens
TMEM176A	ENSG00000002933	TMEM176A	GO:0016021	55365	2.74756	5.52354	3.88341	0.000351121	0.00212221	-0.603837	t0	resvssens
CD82	ENSG00000085117	CD82	GO:0005515	3732	1.36802	5.30433	6.18646	1.98087e-07	4.5136e-06	6.69573	t0	resvssens
RAB40B	ENSG00000141542	RAB40B	GO:0000139	10966	1.35977	4.87796	6.21238	1.81629e-07	4.21138e-06	6.78747	t0	resvssens
MKRN9P	ENSG00000258128	MKRN9P			3.48027	-2.42885	3.32208	0.00183407	0.00809133	-1.28173	t0	resvssens
RP11-65L3.2	ENSG00000270277	RP11-65L3.2			4.12477	-1.62633	2.97496	0.00479816	0.0173893	-2.08814	t0	resvssens
LINC00963	ENSG00000204054	LINC00963			1.31393	4.52641	6.32349	1.25223e-07	3.07405e-06	7.19068	t0	resvssens
RP11-353N14.4	ENSG00000262188	RP11-353N14.4		101928738	2.6192	2.06661	3.95934	0.000278558	0.00175698	0.0671447	t0	resvssens
CSAG1	ENSG00000198930	CSAG1		158511	4.12687	-2.89204	2.96308	0.00495415	0.0178596	-2.10253	t0	resvssens
AHSG	ENSG00000145192	AHSG	GO:0001501	197	3.22889	-3.05056	3.45958	0.00123606	0.00586862	-0.964165	t0	resvssens
TVP23B	ENSG00000171928	TVP23B	GO:0009306	51030	1.30513	3.46383	6.32922	1.22844e-07	3.02432e-06	7.36716	t0	resvssens
C6orf120	ENSG00000185127	C6orf120	GO:0005576	387263	0.889354	6.0387	8.46346	1.08267e-10	7.99637e-09	14.0944	t0	resvssens
MIOX	ENSG00000100253	MIOX	GO:0004033	55586	2.33058	-2.06213	4.25759	0.000110515	0.000821411	1.18566	t0	resvssens
EFNA3	ENSG00000143590	EFNA3	GO:0005005	1944	1.62029	3.01462	5.43181	2.45545e-06	3.6714e-05	4.52632	t0	resvssens
RP5-1068E13.7	ENSG00000273148	RP5-1068E13.7			2.36315	0.590142	4.21675	0.000125599	0.000913469	1.00253	t0	resvssens
CTB-179K24.3	ENSG00000267348	CTB-179K24.3		105372419	2.08022	-1.90508	4.58573	3.90146e-05	0.000353151	2.10177	t0	resvssens
BACH1	ENSG00000156273	BACH1	GO:0000083	571	0.987683	5.72318	7.7772	1.00293e-09	5.37038e-08	11.8903	t0	resvssens
RP11-285F7.2	ENSG00000242861	RP11-285F7.2			2.13	0.686839	4.50814	5.00058e-05	0.000430145	1.83962	t0	resvssens
GRIK2	ENSG00000164418	GRIK2	GO:0001662	2898	4.91237	-1.05777	2.63681	0.0116094	0.0350657	-2.85459	t0	resvssens
PDPR	ENSG00000090857	PDPR	GO:0005737	55066	0.851075	6.319	8.71735	4.80886e-11	3.99999e-09	14.8862	t0	resvssens
MOGAT3	ENSG00000106384	MOGAT3	GO:0003846	346606	1.77482	3.01385	5.08638	7.67763e-06	9.45767e-05	3.38942	t0	resvssens
ABCG8	ENSG00000143921	ABCG8	GO:0005515	64241	2.58983	-1.61541	3.95973	0.000278226	0.00175595	0.353498	t0	resvssens
ANKRD11	ENSG00000167522	ANKRD11	GO:0001701	29123	1.05165	7.32376	7.36154	3.93982e-09	1.71778e-07	10.4555	t0	resvssens
TMC1	ENSG00000165091	TMC1	GO:0005216	117531	2.97907	-1.33886	3.60969	0.000797018	0.0041061	-0.590536	t0	resvssens
ZNRF1	ENSG00000186187	ZNRF1	GO:0000209	84937	0.774698	5.26075	9.39901	5.64186e-12	6.71343e-10	17.0767	t0	resvssens
SERPINB6	ENSG00000124570	SERPINB6	GO:0002020	5269	1.30886	6.96099	6.25323	1.58419e-07	3.77014e-06	6.80444	t0	resvssens
BDKRB2	ENSG00000168398	BDKRB2	GO:0002020	624	2.81547	2.99405	3.73575	0.000548027	0.00303015	-0.609587	t0	resvssens
RP1-63G5.5	ENSG00000243902	RP1-63G5.5	GO:0004864	114794	3.20523	-3.58495	3.43724	0.00131853	0.00619432	-1.0173	t0	resvssens
SMIM19	ENSG00000176209	SMIM19	GO:0016021	114926	1.64161	4.70235	5.32695	3.47486e-06	4.92895e-05	3.92525	t0	resvssens
RBP3	ENSG00000107618	RBP3			4.69849	-3.02885	2.69293	0.0100656	0.0313704	-2.68776	t0	resvssens
RP11-126O1.5	ENSG00000267226	RP11-126O1.5			2.65858	-2.66593	3.8659	0.000370284	0.00221672	0.0626973	t0	resvssens
NPTN	ENSG00000156642	NPTN	GO:0001772	27020	1.01477	6.31563	7.5124	2.3942e-09	1.12396e-07	10.9972	t0	resvssens
CAV1	ENSG00000105974	CAV1	GO:0000122	857	2.93092	-0.907893	3.62838	0.000754225	0.00392696	-0.515886	t0	resvssens
RORC	ENSG00000143365	RORC	GO:0000122	6097	3.33737	1.31701	3.3382	0.00175178	0.00778849	-1.60113	t0	resvssens
GAN	ENSG00000261609	GAN	GO:0003674	8139	1.36171	5.42994	6.03503	3.28766e-07	6.95482e-06	6.12626	t0	resvssens
FAM114A1	ENSG00000197712	FAM114A1	GO:0005515	92689	1.63703	4.72684	5.30934	3.68317e-06	5.14945e-05	3.81476	t0	resvssens
KLK1	ENSG00000167748	KLK1	GO:0003073	3816	2.02576	3.64918	4.59683	3.76494e-05	0.000343699	1.75935	t0	resvssens
HSD17B7	ENSG00000132196	HSD17B7	GO:0000253	51478	1.08466	3.7148	7.10881	9.10555e-09	3.48159e-07	9.87408	t0	resvssens
FREM1	ENSG00000164946	FREM1	GO:0005604	158326	2.7427	3.63564	3.76711	0.000498871	0.0028049	-0.660164	t0	resvssens
SAMD5	ENSG00000203727	SAMD5	GO:0005737	389432	4.23034	4.02302	2.86181	0.00648899	0.022209	-2.92865	t0	resvssens
PPP1R32	ENSG00000162148	PPP1R32	GO:0005515	220004	1.67306	0.585624	5.21869	4.96807e-06	6.60931e-05	3.98236	t0	resvssens
LOH12CR2	ENSG00000205791	LOH12CR2		503693	1.85182	-0.355309	4.86798	1.56749e-05	0.000167869	2.96848	t0	resvssens
STK3	ENSG00000104375	STK3	GO:0000287	6788	1.00765	5.52123	7.49935	2.49948e-09	1.15962e-07	10.9831	t0	resvssens
PRAME	ENSG00000185686	PRAME	GO:0005515	23532	3.33303	2.61118	3.32517	0.001818	0.00803285	-1.71445	t0	resvssens
RASSF2	ENSG00000101265	RASSF2	GO:0000776	9770	3.50696	-2.44865	3.21782	0.00246144	0.010247	-1.52447	t0	resvssens
HIST1H2AK	ENSG00000184348	HIST1H2AK			2.6176	-2.38013	3.86938	0.000366403	0.00219829	0.0956366	t0	resvssens
TLX2	ENSG00000115297	TLX2	GO:0000981	3196	2.53564	-2.71442	3.93926	0.000296194	0.00184623	0.276444	t0	resvssens
EFHB	ENSG00000163576	EFHB	GO:0005515	151651	2.36413	-1.28831	4.10341	0.000178747	0.00121396	0.744872	t0	resvssens
GSTA2	ENSG00000244067	GSTA2	GO:0004364	2939	2.37212	-2.16377	4.09223	0.000185043	0.0012462	0.679477	t0	resvssens
C9orf172	ENSG00000232434	C9orf172	GO:0005912	389813	2.35916	1.00564	4.09745	0.000182077	0.00123127	0.668041	t0	resvssens
CYP4F3	ENSG00000186529	CYP4F3	GO:0004497	4051	1.72972	4.33921	5.03215	9.17157e-06	0.000108607	3.04741	t0	resvssens
RP1-151F17.1	ENSG00000229931	RP1-151F17.1			1.66079	0.243276	5.17481	5.74078e-06	7.45779e-05	3.89968	t0	resvssens
P4HA2	ENSG00000072682	P4HA2	GO:0004656	8974	1.87125	6.37671	4.76757	2.17143e-05	0.000219125	1.97381	t0	resvssens
N4BP2L1	ENSG00000139597	N4BP2L1		90634	3.62691	1.06521	3.11003	0.00332079	0.013024	-2.06479	t0	resvssens
ZNF772	ENSG00000197128	ZNF772	GO:0000981	400720	3.18573	0.731827	3.37378	0.00158251	0.00717744	-1.29745	t0	resvssens
SLC9A5	ENSG00000135740	SLC9A5	GO:0005886	6553	1.73492	1.88937	5.00417	1.00515e-05	0.000116787	3.26917	t0	resvssens
DYNC1LI2	ENSG00000135720	DYNC1LI2	GO:0000226	1783	0.745728	7.59265	9.32321	7.14059e-12	7.99699e-10	16.7574	t0	resvssens
RP11-422J8.1	ENSG00000233621	RP11-422J8.1		728431	1.46195	1.5745	5.59748	1.41617e-06	2.3288e-05	5.17348	t0	resvssens
ITGA5	ENSG00000161638	ITGA5	GO:0001525	3678	3.11648	0.15119	3.4017	0.00146071	0.00673009	-1.17282	t0	resvssens
HIST1H2BK	ENSG00000197903	HIST1H2BK	GO:0000786	85236	1.76041	5.06739	4.92589	1.29804e-05	0.000143284	2.6202	t0	resvssens
KCNK10	ENSG00000100433	KCNK10	GO:0005244	54207	2.1093	-0.229918	4.36097	7.98058e-05	0.000630578	1.47646	t0	resvssens
TRIM38	ENSG00000112343	TRIM38	GO:0005515	10475	1.49099	4.43226	5.50184	1.94622e-06	2.99626e-05	4.53487	t0	resvssens
AC079466.1	ENSG00000266976	AC079466.1		102724908	4.00369	-3.30352	2.89575	0.00593099	0.0206816	-2.25009	t0	resvssens
DNM1	ENSG00000106976	DNM1	GO:0001917	1759	1.84032	4.88703	4.77063	2.15001e-05	0.000217476	2.13464	t0	resvssens
CAPS2	ENSG00000180881	CAPS2	GO:0005509	84698	1.0375	2.14867	7.13799	8.26444e-09	3.20387e-07	10.099	t0	resvssens
C1orf132	ENSG00000203709	C1orf132			1.91909	1.65538	4.62932	3.39191e-05	0.000316735	2.11626	t0	resvssens
LIPC	ENSG00000166035	LIPC	GO:0004465	3990	3.31696	-0.75135	3.25332	0.00222792	0.00946342	-1.46921	t0	resvssens
TCP11L2	ENSG00000166046	TCP11L2		255394	1.75019	2.32715	4.9157	1.34187e-05	0.000147202	2.85	t0	resvssens
RP3-470B24.5	ENSG00000235994	RP3-470B24.5		100128124	3.87744	-3.53637	2.94375	0.00521803	0.018635	-2.14416	t0	resvssens
NXNL2	ENSG00000130045	NXNL2	GO:0007601	158046	2.73571	-1.18605	3.66841	0.000669854	0.00358574	-0.417818	t0	resvssens
PAQR6	ENSG00000160781	PAQR6	GO:0005496	79957	1.45646	2.09185	5.55967	1.60595e-06	2.56936e-05	4.98269	t0	resvssens
ATOH1	ENSG00000172238	ATOH1	GO:0000978	474	4.2461	-2.86802	2.77155	0.00821958	0.0268118	-2.51784	t0	resvssens
RP11-543C4.1	ENSG00000247970	RP11-543C4.1			3.04966	-2.93412	3.41717	0.00139709	0.00648501	-1.05004	t0	resvssens
RNF144B	ENSG00000137393	RNF144B	GO:0000151	255488	2.38503	0.261413	3.99605	0.000248918	0.00159866	0.439958	t0	resvssens
PER2	ENSG00000132326	PER2	GO:0000122	8864	1.11538	4.74979	6.68896	3.68879e-08	1.09735e-06	8.36244	t0	resvssens
KRT80	ENSG00000167767	KRT80	GO:0005515	144501	2.72407	4.50823	3.66129	0.000684165	0.00364386	-1.0535	t0	resvssens
AZGP1	ENSG00000160862	AZGP1	GO:0001580	563	1.44284	6.961	5.56294	1.5886e-06	2.54875e-05	4.50265	t0	resvssens
KIAA1239	ENSG00000174145	KIAA1239	GO:0042273	57495	3.24496	-2.66836	3.27237	0.00211143	0.00906752	-1.39572	t0	resvssens
EPHX1	ENSG00000143819	EPHX1	GO:0004301	2052	0.863993	7.25327	8.11273	3.35849e-10	2.1473e-08	12.9157	t0	resvssens
TMEM9B-AS1	ENSG00000254860	TMEM9B-AS1		493900	1.73135	0.91061	4.90547	1.38738e-05	0.00015113	3.05676	t0	resvssens
TNFRSF10D	ENSG00000173530	TNFRSF10D	GO:0004888	8793	1.76344	4.40199	4.84225	1.70426e-05	0.00017839	2.40852	t0	resvssens
NHLRC4	ENSG00000257108	NHLRC4		283948	2.31298	-1.75139	4.0452	0.000213982	0.00140644	0.583393	t0	resvssens
ARL5B	ENSG00000165997	ARL5B	GO:0005525	221079	1.19601	6.20608	6.32039	1.2653e-07	3.09727e-06	7.04515	t0	resvssens
KLHL24	ENSG00000114796	KLHL24	GO:0005515	54800	1.6713	5.45946	5.00501	1.00237e-05	0.00011671	2.76529	t0	resvssens
EGLN3	ENSG00000129521	EGLN3	GO:0001666	112399	1.91634	4.72118	4.56402	4.18246e-05	0.000374238	1.49601	t0	resvssens
RP11-440L14.1	ENSG00000249592	RP11-440L14.1		100129917	1.29371	2.09569	5.95239	4.33406e-07	8.62532e-06	6.25077	t0	resvssens
LEPREL2	ENSG00000110811	LEPREL2	GO:0005506	10536	1.12249	3.2753	6.56511	5.58e-08	1.56231e-06	8.14963	t0	resvssens
TM6SF2	ENSG00000213996	TM6SF2	GO:0003674	53345	3.46814	-1.80358	3.09933	0.00342006	0.0133461	-1.80337	t0	resvssens
YPEL1	ENSG00000100027	YPEL1	GO:0005634	29799	2.06809	2.08242	4.30655	9.47534e-05	0.000723502	1.04429	t0	resvssens
GLYATL1	ENSG00000166840	GLYATL1	GO:0005739	92292	2.65395	-0.141543	3.66705	0.000672581	0.00359658	-0.450549	t0	resvssens
PATL2	ENSG00000229474	PATL2	GO:0000290	197135	2.27838	-0.720928	4.03773	0.000218968	0.00143425	0.566485	t0	resvssens
RP1-212G6.7	ENSG00000267064	RP1-212G6.7		100133957	1.85557	-1.19366	4.62143	3.47905e-05	0.000323635	2.20177	t0	resvssens
SLC35D3	ENSG00000182747	SLC35D3	GO:0005769	340146	1.92587	-0.809844	4.50236	5.09358e-05	0.000436611	1.8869	t0	resvssens
ARSD	ENSG00000006756	ARSD	GO:0004065	414	1.63965	6.11382	5.01728	9.62938e-06	0.000113168	2.79215	t0	resvssens
AC002117.1	ENSG00000224505	AC002117.1			2.36479	-0.423098	3.94097	0.000294656	0.00183798	0.289542	t0	resvssens
KIAA1324L	ENSG00000164659	KIAA1324L	GO:0016021	222223	2.99374	2.19719	3.38972	0.00151183	0.00691174	-1.46549	t0	resvssens
GABARAPL2	ENSG00000034713	GABARAPL2	GO:0000045	11345	1.07765	6.14737	6.719	3.33662e-08	1.01491e-06	8.37269	t0	resvssens
UHMK1	ENSG00000152332	UHMK1	GO:0003723	127933	0.772146	7.43253	8.68399	5.34787e-11	4.35751e-09	14.748	t0	resvssens
FADS6	ENSG00000172782	FADS6	GO:0006633	283985	3.13615	1.81148	3.28699	0.00202598	0.00876202	-1.75757	t0	resvssens
KCTD7	ENSG00000243335	KCTD7	GO:0005515	154881	1.49916	3.12627	5.32224	3.52942e-06	4.98571e-05	4.12464	t0	resvssens
EEF1GP1	ENSG00000186676	EEF1GP1			3.34531	0.0676455	3.14821	0.00298826	0.0119134	-1.80592	t0	resvssens
HTATSF1P2	ENSG00000271361	HTATSF1P2			3.14658	0.272409	3.27553	0.00209268	0.00900955	-1.52629	t0	resvssens
MORF4L2-AS1	ENSG00000231154	MORF4L2-AS1			1.85422	-0.441821	4.59979	3.72938e-05	0.000341726	2.17159	t0	resvssens
TMEM159	ENSG00000011638	TMEM159	GO:0005515	57146	1.2548	5.09571	6.00096	3.68441e-07	7.6063e-06	6.04401	t0	resvssens
ARL6IP1	ENSG00000170540	ARL6IP1	GO:0002038	23204	1.07602	8.22142	6.69236	3.64709e-08	1.08683e-06	8.22349	t0	resvssens
RP1-111C20.4	ENSG00000271913	RP1-111C20.4		105378083	2.55054	-1.99867	3.72975	0.000557964	0.0030732	-0.253198	t0	resvssens
RNF149	ENSG00000163162	RNF149	GO:0006511	284996	0.802789	6.44872	8.357	1.52458e-10	1.05764e-08	13.7252	t0	resvssens
SLC43A3	ENSG00000134802	SLC43A3	GO:0003674	29015	3.30269	-2.33371	3.16357	0.00286362	0.0115319	-1.70008	t0	resvssens
CBS	ENSG00000160200	CBS	GO:0004122	875	1.89423	5.81875	4.51172	4.94379e-05	0.000425902	1.18364	t0	resvssens
PSD4	ENSG00000125637	PSD4	GO:0005086	23550	0.988277	6.58452	7.11112	9.03608e-09	3.46383e-07	9.67343	t0	resvssens
AP1G1	ENSG00000166747	AP1G1	GO:0000139	164	0.7026	7.4691	9.30307	7.60273e-12	8.35082e-10	16.6984	t0	resvssens
ATRN	ENSG00000088812	ATRN	GO:0005615	8455	1.13185	6.29999	6.42392	8.94802e-08	2.31958e-06	7.38722	t0	resvssens
POLI	ENSG00000101751	POLI	GO:0003684	11201	1.00095	3.34274	7.02034	1.22191e-08	4.37107e-07	9.6391	t0	resvssens
ERICH2	ENSG00000204334	ERICH2	GO:0005515	285141	1.98368	-0.0737214	4.36767	7.81328e-05	0.00061953	1.47728	t0	resvssens
MYO5B	ENSG00000167306	MYO5B	GO:0000146	4645	1.17339	6.74586	6.25097	1.59623e-07	3.79353e-06	6.78779	t0	resvssens
RP11-98D18.16	ENSG00000268288	RP11-98D18.16			2.34926	-2.68153	3.91323	0.000320674	0.00196803	0.214341	t0	resvssens
RP11-169K16.8	ENSG00000178715	RP11-169K16.8			1.97149	-1.48565	4.37966	7.5225e-05	0.000599247	1.52782	t0	resvssens
CTD-2555K7.2	ENSG00000258458	CTD-2555K7.2			2.0641	-1.5179	4.25008	0.000113152	0.000837519	1.16031	t0	resvssens
RP5-882C2.2	ENSG00000260793	RP5-882C2.2			1.81631	1.29728	4.62301	3.46146e-05	0.000322395	2.11176	t0	resvssens
TAPBP	ENSG00000231925	TAPBP	GO:0000139	6892	1.18312	7.07431	6.19066	1.95323e-07	4.46843e-06	6.57822	t0	resvssens
MAGEA1	ENSG00000198681	MAGEA1	GO:0000122	4100	3.22862	-3.19969	3.18305	0.00271254	0.0110291	-1.60871	t0	resvssens
ABO	ENSG00000175164	ABO	GO:0000166	28	1.9425	3.57413	4.40777	6.88165e-05	0.000559379	1.2363	t0	resvssens
IL15	ENSG00000164136	IL15	GO:0001866	3600	1.91604	-0.196234	4.44117	6.18947e-05	0.000509642	1.69225	t0	resvssens
BTBD7P1	ENSG00000203414	BTBD7P1			2.39466	-1.64085	3.84593	0.000393385	0.00232036	0.0537581	t0	resvssens
CKLF	ENSG00000217555	CKLF	GO:0005576	51192	1.51046	1.91063	5.21424	5.04162e-06	6.69676e-05	3.928	t0	resvssens
TXNDC11	ENSG00000153066	TXNDC11	GO:0005515	51061	1.01602	5.63365	6.89171	1.8753e-08	6.26378e-07	8.98046	t0	resvssens
RP11-800A18.4	ENSG00000267015	RP11-800A18.4			2.49445	-2.89841	3.73947	0.000541974	0.00300638	-0.244227	t0	resvssens
SOX13	ENSG00000143842	SOX13	GO:0000977	9580	0.885324	5.55853	7.63946	1.57591e-09	7.9891e-08	11.4467	t0	resvssens
TFF2	ENSG00000160181	TFF2	GO:0005515	7032	3.65213	-0.67561	2.93156	0.00539102	0.0191253	-2.23797	t0	resvssens
MSRB2	ENSG00000148450	MSRB2	GO:0003779	22921	0.820067	4.79539	8.0909	3.60516e-10	2.2672e-08	12.9711	t0	resvssens
IL15RA	ENSG00000134470	IL15RA	GO:0000139	3601	1.81477	3.3676	4.58796	3.87365e-05	0.000351376	1.75138	t0	resvssens
LRIF1	ENSG00000121931	LRIF1	GO:0000784	55791	1.02325	4.9016	6.82268	2.36065e-08	7.57138e-07	8.8023	t0	resvssens
RP11-1277A3.1	ENSG00000247679	RP11-1277A3.1			1.60879	0.924126	4.96667	1.13626e-05	0.000128599	3.19812	t0	resvssens
LINC00271	ENSG00000231028	LINC00271		100131814	2.30478	-1.89341	3.92158	0.000312616	0.00193242	0.24893	t0	resvssens
CATSPER2P1	ENSG00000205771	CATSPER2P1		440278	1.42905	0.844892	5.37347	2.97913e-06	4.32605e-05	4.49559	t0	resvssens
TPPP	ENSG00000171368	TPPP	GO:0001578	11076	1.76555	5.33537	4.65274	3.14583e-05	0.000297318	1.73788	t0	resvssens
CYBRD1	ENSG00000071967	CYBRD1	GO:0000293	79901	3.23028	4.72767	3.14478	0.00301683	0.012005	-2.48682	t0	resvssens
ERO1L	ENSG00000197930	ERO1L	GO:0003756	30001	1.1468	7.34875	6.23928	1.65988e-07	3.92529e-06	6.72944	t0	resvssens
EFHC2	ENSG00000183690	EFHC2	GO:0005509	80258	2.96871	-3.00843	3.3168	0.00186177	0.0082009	-1.29806	t0	resvssens
CLK3	ENSG00000179335	CLK3	GO:0001669	1198	1.03308	5.69065	6.71311	3.40287e-08	1.02836e-06	8.37151	t0	resvssens
C6orf222	ENSG00000189325	C6orf222		389384	1.68833	4.45706	4.77103	2.14719e-05	0.000217319	2.144	t0	resvssens
AC016683.6	ENSG00000189223	AC016683.6		654433	3.10665	5.94424	3.21821	0.00245877	0.0102409	-2.49969	t0	resvssens
MRPS21	ENSG00000187145	MRPS21			1.22225	4.67992	5.93041	4.66441e-07	9.09267e-06	5.93345	t0	resvssens
AC005154.7	ENSG00000244480	AC005154.7			2.27661	-2.07908	3.9135	0.000320404	0.00196708	0.227152	t0	resvssens
C7orf13	ENSG00000244291	C7orf13			1.86767	2.57712	4.44473	6.11972e-05	0.000505356	1.45933	t0	resvssens
SLC24A2	ENSG00000155886	SLC24A2	GO:0005262	25769	3.02609	-1.39505	3.26059	0.00218275	0.00930537	-1.42637	t0	resvssens
CTD-2574D22.2	ENSG00000247735	CTD-2574D22.2			1.56472	1.21171	4.99818	1.02503e-05	0.000118835	3.2911	t0	resvssens
RN7SL541P	ENSG00000240250	RN7SL541P			2.33534	-2.49968	3.83993	0.000400579	0.00235631	0.0351471	t0	resvssens
RP11-452L6.5	ENSG00000260267	RP11-452L6.5			1.60976	2.805	4.89805	1.42134e-05	0.000154241	2.8312	t0	resvssens
ATXN1	ENSG00000124788	ATXN1	GO:0000122	6310	1.52922	4.79201	5.06729	8.17385e-06	9.90397e-05	3.05515	t0	resvssens
KIF16B	ENSG00000089177	KIF16B	GO:0001704	55614	1.76097	5.45261	4.6097	3.61263e-05	0.000333706	1.57727	t0	resvssens
MCEE	ENSG00000124370	MCEE	GO:0004493	84693	1.11221	3.0904	6.30774	1.31998e-07	3.20367e-06	7.29877	t0	resvssens
CTC-479C5.10	ENSG00000263126	CTC-479C5.10			1.73134	-0.251827	4.65533	3.11971e-05	0.0002956	2.32479	t0	resvssens
RP11-285A1.1	ENSG00000260988	RP11-285A1.1			2.86513	-3.24672	3.36046	0.00164399	0.00739752	-1.19972	t0	resvssens
CNDP1	ENSG00000150656	CNDP1	GO:0004180	84735	3.62688	-2.88081	2.89432	0.00595366	0.020735	-2.25443	t0	resvssens
NBR2	ENSG00000198496	NBR2		10230	1.24238	3.15729	5.81574	6.8414e-07	1.25511e-05	5.7011	t0	resvssens
RP11-523H20.3	ENSG00000272183	RP11-523H20.3			1.80673	-1.3374	4.50821	4.99951e-05	0.000430145	1.90348	t0	resvssens
PPP1R13L	ENSG00000104881	PPP1R13L	GO:0000122	10848	1.10728	4.95579	6.30623	1.32668e-07	3.21536e-06	7.09097	t0	resvssens
LINC00920	ENSG00000246898	LINC00920			2.4799	0.598956	3.67379	0.000659239	0.0035422	-0.460109	t0	resvssens
PDX1	ENSG00000139515	PDX1	GO:0000122	3651	1.06703	3.90194	6.47458	7.55307e-08	2.01592e-06	7.78224	t0	resvssens
STK33	ENSG00000130413	STK33	GO:0004674	65975	4.64406	-1.69183	2.46458	0.0178029	0.0492576	-3.16068	t0	resvssens
FBLN7	ENSG00000144152	FBLN7	GO:0005509	129804	2.79999	-3.50535	3.39723	0.00147956	0.00679306	-1.10563	t0	resvssens
PPL	ENSG00000118898	PPL	GO:0001533	5493	1.75283	6.53009	4.59542	3.78203e-05	0.000345075	1.43696	t0	resvssens
RRBP1	ENSG00000125844	RRBP1	GO:0001649	6238	1.39037	9.07514	5.3713	3.00057e-06	4.34981e-05	3.83347	t0	resvssens
CTD-2514C3.1	ENSG00000204556	CTD-2514C3.1			1.84608	-0.152161	4.43342	6.3437e-05	0.000519691	1.68394	t0	resvssens
ATF6	ENSG00000118217	ATF6	GO:0000139	22926	0.975341	6.20987	6.90188	1.8128e-08	6.09011e-07	8.97838	t0	resvssens
KCNQ1OT1	ENSG00000269821	KCNQ1OT1	GO:0005730	10984	2.32385	2.63678	3.81869	0.00042714	0.00247851	-0.349295	t0	resvssens
CTD-3203P2.2	ENSG00000245888	CTD-3203P2.2		400512	2.17803	-0.705506	3.97129	0.000268555	0.00170749	0.375327	t0	resvssens
CIDEC	ENSG00000187288	CIDEC	GO:0003674	63924	2.6677	0.182903	3.48337	0.00115364	0.00556206	-1.07979	t0	resvssens
SLC16A3	ENSG00000141526	SLC16A3	GO:0003723	9123	2.34981	5.11613	3.76848	0.000496827	0.00279853	-0.916942	t0	resvssens
MST1L	ENSG00000186715	MST1L	GO:0004252	11223	2.84773	-1.75329	3.33628	0.00176139	0.00782308	-1.25463	t0	resvssens
NFE2L1	ENSG00000082641	NFE2L1	GO:0000209	4779	0.970952	7.75524	6.87054	2.01242e-08	6.65692e-07	8.82025	t0	resvssens
C4BPB	ENSG00000123843	C4BPB	GO:0005515	725	2.55007	-0.321733	3.57508	0.000882499	0.00445277	-0.684013	t0	resvssens
NDUFA4L2	ENSG00000185633	NDUFA4L2	GO:0004129	56901	2.23897	-0.345253	3.88605	0.000348314	0.00210971	0.0523459	t0	resvssens
WNT2B	ENSG00000134245	WNT2B	GO:0002062	7482	2.69683	1.28794	3.44635	0.0012843	0.00605904	-1.28105	t0	resvssens
ZNF205-AS1	ENSG00000263214	ZNF205-AS1			2.45119	-1.67348	3.66273	0.000681255	0.00363541	-0.434539	t0	resvssens
CTD-3064M3.7	ENSG00000271959	CTD-3064M3.7			3.05835	-3.31196	3.17768	0.00275342	0.0111642	-1.61766	t0	resvssens
CDR2	ENSG00000140743	CDR2	GO:0003674	1039	1.02492	5.70706	6.58153	5.28196e-08	1.49597e-06	7.92853	t0	resvssens
CTD-2517M22.14	ENSG00000255182	CTD-2517M22.14			2.04097	-0.463423	4.11008	0.000175087	0.00119479	0.759659	t0	resvssens
KDELR2	ENSG00000136240	KDELR2	GO:0000139	11014	1.14102	8.54299	6.07371	2.88861e-07	6.22592e-06	6.15566	t0	resvssens
KISS1	ENSG00000170498	KISS1	GO:0005515	3814	2.24861	0.0526633	3.8482	0.000390688	0.00230922	-0.0038079	t0	resvssens
CTSF	ENSG00000174080	CTSF	GO:0004197	8722	2.14	2.88325	3.96407	0.000274555	0.00173743	0.0335287	t0	resvssens
VPS37D	ENSG00000176428	VPS37D	GO:0000813	155382	1.75094	0.724091	4.51099	4.95533e-05	0.000426681	1.77149	t0	resvssens
DDO	ENSG00000203797	DDO	GO:0003884	8528	2.87414	1.45102	3.28224	0.00205336	0.00885807	-1.71565	t0	resvssens
ABLIM2	ENSG00000163995	ABLIM2	GO:0005737	84448	1.92922	3.57882	4.23151	0.000119929	0.000879326	0.640322	t0	resvssens
AC093375.1	ENSG00000226383	AC093375.1		101929378	3.19684	-0.483246	3.06558	0.00375176	0.0143432	-1.98582	t0	resvssens
TRAF1	ENSG00000056558	TRAF1	GO:0005164	7185	1.54979	3.37541	4.88917	1.46304e-05	0.000158065	2.75188	t0	resvssens
RP11-24F11.2	ENSG00000223552	RP11-24F11.2			2.42382	-0.969675	3.65093	0.000705514	0.00373462	-0.47348	t0	resvssens
RP11-600F24.7	ENSG00000260285	RP11-600F24.7			2.42198	2.26443	3.65077	0.000705848	0.00373524	-0.873779	t0	resvssens
HIST1H4I	ENSG00000198339	HIST1H4I			2.41197	-0.94648	3.65974	0.00068732	0.00365752	-0.489331	t0	resvssens
RP13-870H17.3	ENSG00000254872	RP13-870H17.3		101927503	2.78019	-3.00533	3.34002	0.00174275	0.00775235	-1.24782	t0	resvssens
CSTF3-AS1	ENSG00000247151	CSTF3-AS1		338739	2.33388	-1.63941	3.73029	0.000557055	0.00306938	-0.251479	t0	resvssens
SEZ6L2	ENSG00000174938	SEZ6L2	GO:0005789	26470	1.52079	6.14016	4.92416	1.30539e-05	0.000143845	2.48401	t0	resvssens
RP11-452L6.1	ENSG00000261474	RP11-452L6.1			1.64502	-0.499884	4.67561	2.92245e-05	0.000281169	2.38893	t0	resvssens
RP11-672L10.6	ENSG00000273355	RP11-672L10.6			2.00438	-1.02532	4.09363	0.000184241	0.00124192	0.726397	t0	resvssens
TMED4	ENSG00000158604	TMED4	GO:0005783	222068	1.20166	7.359	5.77041	7.95885e-07	1.42951e-05	5.17892	t0	resvssens
TLDC1	ENSG00000140950	TLDC1	GO:0005515	57707	1.18791	4.97831	5.81362	6.88998e-07	1.26267e-05	5.49446	t0	resvssens
RP11-539L10.2	ENSG00000246526	RP11-539L10.2		339988	1.70815	-0.000179446	4.53626	4.57106e-05	0.000400026	1.96926	t0	resvssens
TTN-AS1	ENSG00000237298	TTN-AS1		100506866	3.7822	0.929206	2.72833	0.00919157	0.0292149	-2.90879	t0	resvssens
RHBDL1	ENSG00000103269	RHBDL1	GO:0004252	9028	1.5772	3.17981	4.78211	2.07152e-05	0.000210906	2.30843	t0	resvssens
VPS9D1	ENSG00000075399	VPS9D1	GO:0005096	9605	1.84526	2.59998	4.30642	9.47921e-05	0.000723502	1.05423	t0	resvssens
FABP2	ENSG00000145384	FABP2	GO:0005504	2169	2.2723	1.81004	3.76449	0.000502806	0.00282386	-0.328349	t0	resvssens
RP1-154K9.2	ENSG00000231772	RP1-154K9.2			3.65984	-2.58966	2.78318	0.00797475	0.0262169	-2.49069	t0	resvssens
CDS2	ENSG00000101290	CDS2	GO:0004605	8760	1.44632	6.08613	5.06471	8.24316e-06	9.97503e-05	2.94459	t0	resvssens
MOSPD3	ENSG00000106330	MOSPD3	GO:0005789	64598	1.10955	3.99086	6.07465	2.87959e-07	6.21433e-06	6.46264	t0	resvssens
ZNF213	ENSG00000085644	ZNF213	GO:0000981	7760	0.963572	4.23591	6.72142	3.30972e-08	1.01272e-06	8.57003	t0	resvssens
UCHL1	ENSG00000154277	UCHL1	GO:0002931	7345	3.38573	4.3274	2.91787	0.0055918	0.0197029	-2.97907	t0	resvssens
RP11-46A10.5	ENSG00000243155	RP11-46A10.5			1.98654	-0.381381	4.09369	0.000184209	0.00124192	0.724254	t0	resvssens
NKPD1	ENSG00000179846	NKPD1	GO:0016021	284353	1.82185	-0.0956064	4.32828	8.84827e-05	0.000685111	1.34121	t0	resvssens
LBX2-AS1	ENSG00000257702	LBX2-AS1		151534	1.37556	3.68683	5.22646	4.84251e-06	6.46737e-05	3.73064	t0	resvssens
LPIN2	ENSG00000101577	LPIN2	GO:0003713	9663	1.39346	6.84678	5.17882	5.66548e-06	7.38236e-05	3.25891	t0	resvssens
GTF2IRD2B	ENSG00000174428	GTF2IRD2B	GO:0003677	389524	1.94971	-1.23184	4.13672	0.000161188	0.00111639	0.843643	t0	resvssens
RP11-196G18.22	ENSG00000261716	RP11-196G18.22		337873	1.45166	3.18277	5.02851	9.28164e-06	0.000109712	3.16863	t0	resvssens
S100A16	ENSG00000188643	S100A16	GO:0003723	140576	1.42847	6.70079	5.08415	7.73396e-06	9.50656e-05	2.98472	t0	resvssens
MTATP6P1	ENSG00000248527	MTATP6P1			1.12465	9.04633	5.9905	3.81554e-07	7.81115e-06	5.87643	t0	resvssens
NANOS3	ENSG00000187556	NANOS3	GO:0000932	342977	3.38809	-2.40236	2.9059	0.00577311	0.0202212	-2.22821	t0	resvssens
KIF1A	ENSG00000130294	KIF1A	GO:0003774	547	2.16102	0.0407608	3.8633	0.000373221	0.00222905	0.0398794	t0	resvssens
BTBD3	ENSG00000132640	BTBD3	GO:0005634	22903	1.03475	5.84966	6.34342	1.17143e-07	2.90063e-06	7.15124	t0	resvssens
PLS3	ENSG00000102024	PLS3	GO:0005509	5358	1.67276	5.59256	4.55854	4.25657e-05	0.000379679	1.3812	t0	resvssens
RP11-1081L13.4	ENSG00000254966	RP11-1081L13.4			1.71247	-1.09578	4.4858	5.36987e-05	0.00045596	1.83013	t0	resvssens
RHBDF1	ENSG00000007384	RHBDF1	GO:0000139	64285	1.42866	6.0069	5.06072	8.35183e-06	0.000100923	2.93462	t0	resvssens
RP11-485G7.5	ENSG00000263080	RP11-485G7.5		105371083	2.28233	-1.68765	3.71518	0.000582781	0.0031904	-0.292798	t0	resvssens
PEAR1	ENSG00000187800	PEAR1	GO:0001891	375033	2.5199	-0.148147	3.47277	0.00118969	0.00568948	-1.01244	t0	resvssens
RP11-466F5.8	ENSG00000224358	RP11-466F5.8			2.48438	-2.02574	3.50436	0.00108531	0.00528467	-0.8356	t0	resvssens
ADM	ENSG00000148926	ADM	GO:0001570	133	1.79496	2.87828	4.31079	9.3497e-05	0.000716761	0.9708	t0	resvssens
RP4-550H1.4	ENSG00000234139	RP4-550H1.4			2.44212	-1.8256	3.53721	0.000986101	0.00489338	-0.786369	t0	resvssens
AP1S1	ENSG00000106367	AP1S1	GO:0000139	1174	0.719518	7.2747	8.24563	2.18383e-10	1.45111e-08	13.346	t0	resvssens
AKR1C3	ENSG00000196139	AKR1C3	GO:0001523	8644	1.46429	8.7202	4.933	1.26826e-05	0.000140931	2.41486	t0	resvssens
KDM4D	ENSG00000186280	KDM4D	GO:0000724	55693	1.43162	0.605515	5.00729	9.94933e-06	0.000116053	3.36813	t0	resvssens
ARHGEF26-AS1	ENSG00000243069	ARHGEF26-AS1		100507524	2.36597	-1.73673	3.60391	0.000810717	0.00416416	-0.578296	t0	resvssens
SLC3A1	ENSG00000138079	SLC3A1	GO:0003824	6519	3.13852	3.06689	3.01054	0.00435832	0.016074	-2.54569	t0	resvssens
PLEKHS1	ENSG00000148735	PLEKHS1	GO:0005515	79949	1.99176	4.18305	4.01821	0.000232534	0.0015091	-0.0417905	t0	resvssens
TMEM91	ENSG00000142046	TMEM91	GO:0002244	641649	1.94323	-0.224465	4.07903	0.000192759	0.00128769	0.650578	t0	resvssens
SLC7A6OS	ENSG00000103061	SLC7A6OS	GO:0002244	84138	0.802118	5.16659	7.55557	2.07676e-09	9.96788e-08	11.1864	t0	resvssens
ARL8A	ENSG00000143862	ARL8A	GO:0003924	127829	1.18179	5.01282	5.69495	1.02362e-06	1.77888e-05	5.08325	t0	resvssens
COBLL1	ENSG00000082438	COBLL1	GO:0003785	22837	0.67959	5.6691	8.60106	6.96792e-11	5.55327e-09	14.53	t0	resvssens
GPR146	ENSG00000164849	GPR146	GO:0004930	115330	2.19414	0.406738	3.77143	0.000492444	0.00277759	-0.327304	t0	resvssens
RP11-394I13.2	ENSG00000271151	RP11-394I13.2			1.52953	-0.458316	4.77401	2.12662e-05	0.000215365	2.68282	t0	resvssens
SNX5	ENSG00000089006	SNX5	GO:0001726	27131	0.987245	7.18002	6.4407	8.45966e-08	2.20298e-06	7.41007	t0	resvssens
AC093391.2	ENSG00000231890	AC093391.2		101928243	2.18268	-0.874329	3.77358	0.000489274	0.00276599	-0.14142	t0	resvssens
BCAM	ENSG00000187244	BCAM	GO:0004888	4059	2.3388	4.60706	3.60978	0.000796809	0.0041061	-1.29315	t0	resvssens
ADCY4	ENSG00000129467	ADCY4	GO:0003091	196883	1.98799	1.14497	4.00543	0.000241851	0.00156088	0.251812	t0	resvssens
AHSA2	ENSG00000173209	AHSA2	GO:0001671	130872	1.13332	5.93933	5.82182	6.70393e-07	1.23418e-05	5.4016	t0	resvssens
TPTEP1	ENSG00000100181	TPTEP1		387590	3.30002	-2.13424	2.89581	0.00593016	0.0206816	-2.25113	t0	resvssens
HIST1H2BD	ENSG00000158373	HIST1H2BD	GO:0000786	3017	1.92601	4.02384	4.07386	0.000195863	0.00130537	0.085866	t0	resvssens
SMIM20	ENSG00000250317	SMIM20	GO:0005515	389203	0.829489	4.74708	7.29753	4.8693e-09	2.04498e-07	10.3719	t0	resvssens
FAM110C	ENSG00000184731	FAM110C	GO:0000922	642273	1.36963	4.85437	5.10806	7.14992e-06	8.94262e-05	3.18375	t0	resvssens
DDRGK1	ENSG00000198171	DDRGK1	GO:0001103	65992	1.00743	5.81911	6.31465	1.28983e-07	3.14833e-06	7.05818	t0	resvssens
CCDC108	ENSG00000181378	CCDC108	GO:0003723	255101	3.43042	-0.258881	2.81971	0.00724905	0.024303	-2.59031	t0	resvssens
REM2	ENSG00000139890	REM2	GO:0003924	161253	1.64379	-0.38836	4.50634	5.02941e-05	0.000432192	1.88542	t0	resvssens
NFATC2	ENSG00000101096	NFATC2	GO:0000122	4773	2.24606	2.75947	3.68433	0.000638899	0.00345022	-0.818517	t0	resvssens
FAM221A	ENSG00000188732	FAM221A		340277	1.13057	3.21486	5.80527	7.08493e-07	1.29425e-05	5.66095	t0	resvssens
MXI1	ENSG00000119950	MXI1	GO:0000122	4601	1.24673	5.90536	5.4279	2.48746e-06	3.70309e-05	4.09673	t0	resvssens
SULT1C3	ENSG00000196228	SULT1C3	GO:0004027	442038	3.76819	-1.67313	2.64884	0.0112614	0.03425	-2.80149	t0	resvssens
C21orf2	ENSG00000160226	C21orf2	GO:0001750	755	0.836526	3.88609	7.22434	6.20551e-09	2.5197e-07	10.2795	t0	resvssens
C1orf131	ENSG00000143633	C1orf131	GO:0003723	128061	0.848509	4.82898	7.13674	8.29874e-09	3.20991e-07	9.86127	t0	resvssens
MXD1	ENSG00000059728	MXD1	GO:0000122	4084	1.55502	5.22915	4.65757	3.09731e-05	0.00029403	1.70601	t0	resvssens
RP1-63G5.7	ENSG00000237862	RP1-63G5.7		100506271	3.92103	-3.11691	2.57218	0.0136553	0.0399768	-2.92606	t0	resvssens
AC024560.3	ENSG00000214135	AC024560.3		220729	1.17277	4.1304	5.61613	1.33092e-06	2.21411e-05	4.91324	t0	resvssens
MUC13	ENSG00000173702	MUC13	GO:0002223	56667	1.64587	8.59252	4.45623	5.90007e-05	0.00049196	0.926328	t0	resvssens
CTD-2210P15.2	ENSG00000249286	CTD-2210P15.2			2.03577	-2.07695	3.88005	0.00035472	0.002139	0.144578	t0	resvssens
SNX8	ENSG00000106266	SNX8	GO:0005515	29886	1.24135	5.40447	5.38191	2.89697e-06	4.21747e-05	4.05619	t0	resvssens
RSPH1	ENSG00000160188	RSPH1	GO:0000794	89765	1.56477	3.09552	4.60348	3.68552e-05	0.000338977	1.86887	t0	resvssens
PDXDC1	ENSG00000179889	PDXDC1	GO:0001667	23042	0.859993	8.03879	6.97572	1.41753e-08	4.96714e-07	9.1615	t0	resvssens
ASPHD1	ENSG00000174939	ASPHD1	GO:0016021	253982	1.2877	3.97282	5.23993	4.63199e-06	6.23648e-05	3.76741	t0	resvssens
COG7	ENSG00000168434	COG7	GO:0000139	91949	0.727769	5.08127	7.91873	6.31431e-10	3.68013e-08	12.3816	t0	resvssens
AC011298.2	ENSG00000219159	AC011298.2			2.96135	-2.78874	3.04672	0.00395005	0.0149018	-1.92381	t0	resvssens
CLIC3	ENSG00000169583	CLIC3	GO:0005244	9022	3.83592	0.02907	2.58576	0.0132	0.0389095	-3.10603	t0	resvssens
AC005592.1	ENSG00000236714	AC005592.1		101926975	1.99483	-2.0036	3.91597	0.00031801	0.00195659	0.221618	t0	resvssens
AC007566.10	ENSG00000244055	AC007566.10			2.30118	-0.981227	3.57157	0.000891646	0.00448854	-0.691235	t0	resvssens
LRCH4	ENSG00000077454	LRCH4	GO:0005515	4034	0.944001	6.29955	6.4908	7.15409e-08	1.92442e-06	7.60386	t0	resvssens
AC005336.4	ENSG00000267056	AC005336.4			1.82408	0.778109	4.14057	0.000159275	0.00110493	0.769255	t0	resvssens
C1orf115	ENSG00000162817	C1orf115	GO:0016021	79762	2.25492	4.54976	3.61245	0.000790539	0.00407886	-1.25468	t0	resvssens
MPZ	ENSG00000158887	MPZ	GO:0005198	4359	2.58124	0.652891	3.31782	0.00185637	0.00818027	-1.46635	t0	resvssens
HOXC11	ENSG00000123388	HOXC11	GO:0000978	3227	2.74322	1.70411	3.18962	0.00266333	0.0108839	-2.05471	t0	resvssens
RP11-290F24.6	ENSG00000267940	RP11-290F24.6			1.80874	-0.810648	4.15959	0.000150121	0.0010534	0.899547	t0	resvssens
DNAJC3	ENSG00000102580	DNAJC3	GO:0004860	5611	0.721376	7.22337	7.94144	5.8635e-10	3.47651e-08	12.3595	t0	resvssens
ACSL3	ENSG00000123983	ACSL3	GO:0001676	2181	0.987825	7.42418	6.26507	1.52264e-07	3.64391e-06	6.81338	t0	resvssens
RP11-134L10.1	ENSG00000272941	RP11-134L10.1			3.41865	-2.83028	2.77011	0.00825024	0.0269016	-2.51753	t0	resvssens
CRLS1	ENSG00000088766	CRLS1	GO:0003841	54675	0.83341	5.88664	7.08013	1.0016e-08	3.72177e-07	9.58767	t0	resvssens
DUOXA2	ENSG00000140274	DUOXA2	GO:0005515	405753	3.66928	-0.129862	2.64257	0.0114416	0.0346687	-3.01448	t0	resvssens
GTF2IRD2	ENSG00000196275	GTF2IRD2	GO:0003677	84163	1.96251	-1.13826	3.93061	0.000304119	0.0018882	0.280403	t0	resvssens
MMP25	ENSG00000008516	MMP25	GO:0004222	64386	2.17786	-1.38074	3.67517	0.000656535	0.0035321	-0.398324	t0	resvssens
SARDH	ENSG00000123453	SARDH	GO:0005737	1757	4.07647	-1.38326	2.46535	0.0177695	0.0491969	-3.22625	t0	resvssens
C20orf196	ENSG00000171984	C20orf196	GO:0005515	149840	1.32914	2.72153	5.05874	8.40626e-06	0.000101224	3.33506	t0	resvssens
CTC-497E21.3	ENSG00000254670	CTC-497E21.3		105376557	1.85633	0.75749	4.05172	0.000209724	0.00138216	0.482947	t0	resvssens
RP4-798A10.2	ENSG00000226029	RP4-798A10.2		107984921	1.95965	-1.05191	3.91435	0.000319581	0.00196414	0.228983	t0	resvssens
CGNL1	ENSG00000128849	CGNL1	GO:0003774	84952	1.59868	2.04256	4.46385	5.75872e-05	0.000482394	1.51492	t0	resvssens
ZBTB5	ENSG00000168795	ZBTB5	GO:0000122	9925	0.95385	5.53378	6.3547	1.12802e-07	2.80124e-06	7.18653	t0	resvssens
RP11-445H22.3	ENSG00000132832	RP11-445H22.3			2.66646	-2.58331	3.21413	0.00248704	0.010336	-1.551	t0	resvssens
CLVS1	ENSG00000177182	CLVS1	GO:0005768	157807	2.89159	-2.92153	3.05107	0.00390349	0.0147652	-1.90602	t0	resvssens
PLEKHA8	ENSG00000106086	PLEKHA8	GO:0000139	84725	0.825846	5.72288	7.06182	1.06448e-08	3.88909e-07	9.51721	t0	resvssens
FKBP14	ENSG00000106080	FKBP14	GO:0000413	55033	0.809761	4.17751	7.16697	7.50653e-09	2.92994e-07	9.98308	t0	resvssens
PDLIM4	ENSG00000131435	PDLIM4	GO:0001725	8572	4.51625	0.970709	2.29864	0.0264645	0.0675509	-3.78737	t0	resvssens
PSCA	ENSG00000167653	PSCA	GO:0005576	8000	4.82306	-0.286436	2.20388	0.0329529	0.0803654	-3.83548	t0	resvssens
THBS4	ENSG00000113296	THBS4	GO:0001938	7060	3.64536	-1.31315	2.62881	0.0118466	0.0356626	-2.94289	t0	resvssens
MT-ATP8	ENSG00000228253	MT-ATP8	GO:0000276	4509	1.13111	10.4126	5.6215	1.30736e-06	2.18765e-05	4.63894	t0	resvssens
NT5E	ENSG00000135318	NT5E	GO:0000166	4907	2.61029	4.5761	3.24054	0.00230945	0.00973417	-2.2719	t0	resvssens
BMS1P10	ENSG00000237238	BMS1P10			2.21496	0.00581413	3.59247	0.000838502	0.00426812	-0.685926	t0	resvssens
SLC10A5	ENSG00000253598	SLC10A5	GO:0006814	347051	2.41994	0.180401	3.39632	0.00148346	0.00680563	-1.20684	t0	resvssens
RP11-431J24.2	ENSG00000238178	RP11-431J24.2			2.95506	0.252759	2.99004	0.00460698	0.0168317	-2.1968	t0	resvssens
GNAS-AS1	ENSG00000235590	GNAS-AS1		149775	3.0202	-1.00388	2.94647	0.00518003	0.0185148	-2.18407	t0	resvssens
WBP1	ENSG00000239779	WBP1	GO:0005515	23559	1.03459	3.31812	5.94045	4.5105e-07	8.87342e-06	6.08551	t0	resvssens
P2RX6	ENSG00000099957	P2RX6	GO:0001614	9127	2.14989	-2.19531	3.65414	0.000698831	0.00370612	-0.450824	t0	resvssens
BCL2L14	ENSG00000121380	BCL2L14	GO:0005515	79370	1.07765	4.79436	5.76281	8.16323e-07	1.45857e-05	5.24865	t0	resvssens
TMEM253	ENSG00000232070	TMEM253	GO:0016021	643382	2.27021	0.742395	3.52103	0.00103383	0.00507441	-0.908821	t0	resvssens
CTD-2206N4.4	ENSG00000263818	CTD-2206N4.4		100131347	2.15924	-0.61364	3.63322	0.000743492	0.00388288	-0.570784	t0	resvssens
PDX1-AS1	ENSG00000247381	PDX1-AS1			2.30571	-1.86556	3.4826	0.00115623	0.00556986	-0.88402	t0	resvssens
CLEC4F	ENSG00000152672	CLEC4F	GO:0006897	165530	3.03189	-3.5603	2.92645	0.00546521	0.0193564	-2.18091	t0	resvssens
AC005077.14	ENSG00000230882	AC005077.14			2.36198	-0.644708	3.42756	0.00135588	0.00633743	-1.09344	t0	resvssens
RP11-60I3.5	ENSG00000255145	RP11-60I3.5			1.76352	-0.745177	4.12729	0.00016598	0.00114403	0.818185	t0	resvssens
TMEM254-AS1	ENSG00000230091	TMEM254-AS1			2.61633	-1.01851	3.20826	0.00252825	0.010454	-1.60595	t0	resvssens
HERPUD2	ENSG00000122557	HERPUD2	GO:0007283	64224	1.19511	5.14759	5.33613	3.37096e-06	4.8205e-05	3.89805	t0	resvssens
AF127936.7	ENSG00000235609	AF127936.7			1.06844	3.16617	5.75469	8.38734e-07	1.49394e-05	5.49032	t0	resvssens
TBX15	ENSG00000092607	TBX15	GO:0000122	6913	3.15789	-2.15466	2.83847	0.00690066	0.0232991	-2.40623	t0	resvssens
AKR1C2	ENSG00000151632	AKR1C2	GO:0004032	1646	1.69448	4.77051	4.21821	0.000125025	0.000910431	0.401439	t0	resvssens
AKAP3	ENSG00000111254	AKAP3	GO:0001669	10566	2.17379	-0.684244	3.5924	0.000838679	0.00426812	-0.627811	t0	resvssens
PRNP	ENSG00000171867	PRNP	GO:0001540	5621	0.953226	6.55652	6.23583	1.67919e-07	3.95775e-06	6.75828	t0	resvssens
CEACAM19	ENSG00000186567	CEACAM19	GO:0005515	56971	1.5384	1.88915	4.49071	5.28646e-05	0.000449992	1.65704	t0	resvssens
RASGEF1B	ENSG00000138670	RASGEF1B	GO:0005088	153020	2.25666	2.43849	3.50651	0.00107855	0.00525772	-1.2451	t0	resvssens
GFPT1	ENSG00000198380	GFPT1	GO:0004360	2673	1.11837	8.41446	5.55553	1.62822e-06	2.58829e-05	4.44008	t0	resvssens
RP11-199O14.1	ENSG00000229876	RP11-199O14.1		101929244	3.58477	-3.57632	2.60549	0.0125629	0.0373594	-2.85477	t0	resvssens
RB1CC1	ENSG00000023287	RB1CC1	GO:0000045	9821	0.719379	6.65797	7.64528	1.54607e-09	7.8611e-08	11.4024	t0	resvssens
GCNT3	ENSG00000140297	GCNT3	GO:0000139	9245	2.10972	5.92997	3.64494	0.000718145	0.00378512	-1.34674	t0	resvssens
CTB-171A8.1	ENSG00000266903	CTB-171A8.1			1.67415	1.45681	4.22668	0.000121756	0.000890853	0.944231	t0	resvssens
LINC00998	ENSG00000214194	LINC00998	GO:0016021	401397	0.894735	3.94761	6.48336	7.33456e-08	1.96371e-06	7.82032	t0	resvssens
MYADML2	ENSG00000185105	MYADML2	GO:0005737	255275	2.76387	-2.55266	3.06707	0.00373646	0.0143039	-1.87206	t0	resvssens
DNAJB9	ENSG00000128590	DNAJB9	GO:0002377	4189	1.18853	4.25895	5.29539	3.85705e-06	5.34713e-05	3.85431	t0	resvssens
CTNNA3	ENSG00000183230	CTNNA3	GO:0005515	29119	3.07608	-3.45685	2.85791	0.00655616	0.0223908	-2.32697	t0	resvssens
BEST1	ENSG00000167995	BEST1	GO:0005254	7439	1.60022	-0.306079	4.33385	8.69426e-05	0.000675629	1.40096	t0	resvssens
ANXA4	ENSG00000196975	ANXA4	GO:0004859	307	0.764101	7.98161	7.25602	5.58703e-09	2.30018e-07	10.0977	t0	resvssens
FN3K	ENSG00000167363	FN3K	GO:0005575	64122	1.13429	4.21675	5.4604	2.23328e-06	3.37964e-05	4.42936	t0	resvssens
SLC41A3	ENSG00000114544	SLC41A3	GO:0005515	54946	0.999447	6.08754	5.95076	4.35772e-07	8.66236e-06	5.82259	t0	resvssens
GSTM1	ENSG00000134184	GSTM1	GO:0004364	2944	2.43106	-1.70943	3.30279	0.00193729	0.00846176	-1.32575	t0	resvssens
SLC2A1-AS1	ENSG00000227533	SLC2A1-AS1		440584	2.25649	-0.786271	3.45986	0.00123504	0.00586541	-1.00376	t0	resvssens
YKT6	ENSG00000106636	YKT6	GO:0000139	10652	0.767815	7.4681	7.18647	7.03607e-09	2.78437e-07	9.87942	t0	resvssens
MMP1	ENSG00000196611	MMP1	GO:0004175	4312	3.00218	-2.76438	2.88506	0.00610172	0.0211303	-2.26883	t0	resvssens
RGS5	ENSG00000143248	RGS5	GO:0003924	8490	1.58565	-0.166639	4.33063	8.78293e-05	0.000681284	1.37277	t0	resvssens
ZNF843	ENSG00000176723	ZNF843	GO:0003676	283933	2.15467	-2.1631	3.55251	0.000942911	0.00470632	-0.719498	t0	resvssens
GMDS-AS1	ENSG00000250903	GMDS-AS1			1.30906	2.37329	4.91215	1.3575e-05	0.000148442	2.88558	t0	resvssens
TMEM150B	ENSG00000180061	TMEM150B	GO:0000421	284417	1.7754	3.48161	4.0193	0.000231757	0.00150594	-0.00843561	t0	resvssens
FBRS	ENSG00000156860	FBRS		64319	0.782032	6.58675	7.05894	1.07471e-08	3.91814e-07	9.47683	t0	resvssens
CTD-2589H19.4	ENSG00000249908	CTD-2589H19.4			2.44918	-1.92158	3.27163	0.00211583	0.00907663	-1.41203	t0	resvssens
RP11-18H7.1	ENSG00000242622	RP11-18H7.1			1.47413	0.808054	4.53061	4.65433e-05	0.000406072	1.91665	t0	resvssens
TMEM99	ENSG00000167920	TMEM99	GO:0016021	147184	1.2834	2.14989	4.95779	1.16969e-05	0.000131686	3.11204	t0	resvssens
CD207	ENSG00000116031	CD207	GO:0002479	50489	3.48258	-3.1981	2.60631	0.0125371	0.037302	-2.86152	t0	resvssens
AF127577.8	ENSG00000235277	AF127577.8			2.68135	-2.85215	3.07545	0.0036517	0.0140453	-1.85132	t0	resvssens
SYTL5	ENSG00000147041	SYTL5	GO:0005515	94122	2.38604	2.98219	3.31123	0.00189145	0.00829326	-1.97397	t0	resvssens
RAD21	ENSG00000164754	RAD21	GO:0000775	5885	0.770798	8.75069	7.09476	9.54082e-09	3.60887e-07	9.5446	t0	resvssens
CYP3A4	ENSG00000160868	CYP3A4	GO:0002933	1576	3.63676	-2.5514	2.53195	0.0150897	0.0431296	-3.00785	t0	resvssens
ANKRD46	ENSG00000186106	ANKRD46	GO:0016021	157567	0.842338	4.83543	6.63424	4.42879e-08	1.27972e-06	8.19611	t0	resvssens
VWA7	ENSG00000204396	VWA7	GO:0003674	80737	2.13517	2.4991	3.54702	0.00095818	0.00477074	-1.08036	t0	resvssens
CTH	ENSG00000116761	CTH	GO:0000098	1491	1.52693	4.11754	4.4014	7.02199e-05	0.000568628	1.05233	t0	resvssens
RP11-315O6.1	ENSG00000255337	RP11-315O6.1		101928424	1.5358	-0.476841	4.38034	7.5064e-05	0.000598521	1.50444	t0	resvssens
AC062029.1	ENSG00000234028	AC062029.1		101928403	1.94485	1.26187	3.75482	0.000517615	0.00288904	-0.422138	t0	resvssens
PFKFB4	ENSG00000114268	PFKFB4	GO:0003873	5210	1.46947	5.18265	4.49993	5.13337e-05	0.000439692	1.23629	t0	resvssens
UPK3A	ENSG00000100373	UPK3A	GO:0000902	7380	3.45902	1.34955	2.60241	0.0126605	0.037578	-3.40459	t0	resvssens
NMRK1	ENSG00000106733	NMRK1	GO:0005515	54981	1.38951	4.18559	4.67041	2.97189e-05	0.000284806	1.89771	t0	resvssens
KB-431C1.4	ENSG00000246263	KB-431C1.4			1.10452	2.15952	5.44819	2.32557e-06	3.48937e-05	4.61869	t0	resvssens
TRIM31-AS1	ENSG00000231226	TRIM31-AS1		104533120	2.09648	-1.22058	3.56819	0.000900522	0.00452373	-0.679421	t0	resvssens
TMEM125	ENSG00000179178	TMEM125	GO:0003674	128218	0.802825	5.1573	6.81511	2.42098e-08	7.72596e-07	8.77078	t0	resvssens
PTPRA	ENSG00000132670	PTPRA	GO:0000165	5786	1.13761	6.77835	5.32469	3.50092e-06	4.95361e-05	3.74332	t0	resvssens
CLCN1	ENSG00000188037	CLCN1	GO:0005247	1180	1.9781	0.196023	3.69592	0.000617238	0.00335332	-0.465781	t0	resvssens
CBR3	ENSG00000159231	CBR3	GO:0000253	874	1.6473	0.888691	4.1525	0.000153473	0.00107162	0.81343	t0	resvssens
CARHSP1	ENSG00000153048	CARHSP1	GO:0000177	23589	0.913487	6.86443	6.18898	1.96422e-07	4.48758e-06	6.58169	t0	resvssens
SYNC	ENSG00000162520	SYNC	GO:0005829	81493	2.54116	-0.841302	3.14657	0.00300189	0.0119566	-1.74516	t0	resvssens
ORAI3	ENSG00000175938	ORAI3	GO:0002115	93129	1.19256	2.91796	5.14437	6.34572e-06	8.08431e-05	3.58091	t0	resvssens
RP4-584D14.7	ENSG00000261305	RP4-584D14.7			2.49788	-2.39904	3.17823	0.00274921	0.0111508	-1.6218	t0	resvssens
BLOC1S6	ENSG00000104164	BLOC1S6	GO:0005515	26258	0.998958	5.81959	5.79589	7.31024e-07	1.32692e-05	5.34096	t0	resvssens
MPI	ENSG00000178802	MPI	GO:0000032	4351	0.658166	5.45285	7.88647	7.01559e-10	3.98053e-08	12.2694	t0	resvssens
RNF208	ENSG00000212864	RNF208	GO:0004842	727800	1.34817	3.01818	4.72636	2.48098e-05	0.00024559	2.22993	t0	resvssens
CTSH	ENSG00000103811	CTSH	GO:0001656	1512	0.814721	7.11474	6.69993	3.55601e-08	1.06711e-06	8.27463	t0	resvssens
F7	ENSG00000057593	F7	GO:0001666	2155	2.71446	1.07902	3.00763	0.00439282	0.0161769	-2.47185	t0	resvssens
CCDC114	ENSG00000105479	CCDC114	GO:0003341	93233	1.95546	-0.252227	3.70554	0.000599788	0.00327409	-0.432075	t0	resvssens
PCED1B	ENSG00000179715	PCED1B	GO:0005515	91523	1.78927	0.936219	3.921	0.000313173	0.00193517	0.0354036	t0	resvssens
TTC30A	ENSG00000197557	TTC30A	GO:0005879	92104	1.25163	2.84195	4.95505	1.1802e-05	0.000132608	3.08061	t0	resvssens
TMEM229A	ENSG00000234224	TMEM229A	GO:0016021	730130	2.40135	-3.51508	3.24936	0.00225287	0.00955754	-1.46669	t0	resvssens
WDR45B	ENSG00000141580	WDR45B	GO:0000045	56270	1.09412	7.18386	5.42434	2.51699e-06	3.73732e-05	4.04706	t0	resvssens
MST1P2	ENSG00000186301	MST1P2			1.82207	-0.489227	3.86966	0.000366086	0.00219716	0.0731174	t0	resvssens
RP11-511I2.2	ENSG00000225762	RP11-511I2.2			2.86896	-0.86105	2.89803	0.00589524	0.0205901	-2.34194	t0	resvssens
B3GALT4	ENSG00000235863	B3GALT4	GO:0000139	8705	2.83296	1.70764	2.91972	0.00556426	0.0196241	-2.58898	t0	resvssens
CBLN3	ENSG00000139899	CBLN3	GO:0005615	643866	2.06134	-0.843259	3.56862	0.000899392	0.0045207	-0.687996	t0	resvssens
LRP2	ENSG00000081479	LRP2	GO:0001523	4036	2.59017	-1.3111	3.08981	0.00351065	0.0136282	-1.82362	t0	resvssens
RNF112	ENSG00000128482	RNF112	GO:0003924	7732	2.16992	-1.00112	3.45531	0.00125143	0.00593339	-1.07606	t0	resvssens
ADD3	ENSG00000148700	ADD3	GO:0000794	120	0.825982	8.04908	6.60011	4.96383e-08	1.41523e-06	7.91449	t0	resvssens
TRPM3	ENSG00000083067	TRPM3	GO:0005227	80036	3.7307	-2.54603	2.44905	0.0184881	0.0507549	-3.16732	t0	resvssens
CCDC162P	ENSG00000203799	CCDC162P		221262	1.4527	1.09471	4.46728	5.69608e-05	0.000478133	1.67128	t0	resvssens
SLC30A3	ENSG00000115194	SLC30A3	GO:0005385	7781	1.3787	2.39607	4.62395	3.45097e-05	0.000321721	2.00823	t0	resvssens
GJC3	ENSG00000176402	GJC3	GO:0005922	349149	1.5113	-0.234742	4.34321	8.44126e-05	0.000658956	1.37847	t0	resvssens
SPAG4	ENSG00000061656	SPAG4	GO:0005198	6676	1.61074	4.08205	4.1642	0.000147985	0.00104265	0.287728	t0	resvssens
ANKMY2	ENSG00000106524	ANKMY2	GO:0005515	57037	0.947224	5.41267	5.95823	4.25025e-07	8.50795e-06	5.90847	t0	resvssens
AC092594.1	ENSG00000236204	AC092594.1		400945	2.12994	-1.04098	3.48326	0.00115401	0.00556228	-0.906127	t0	resvssens
C1orf116	ENSG00000182795	C1orf116	GO:0003674	79098	2.14684	5.79105	3.46317	0.00122327	0.00582082	-1.8534	t0	resvssens
GRAMD2	ENSG00000175318	GRAMD2	GO:0005546	196996	1.83419	1.9913	3.82745	0.000415984	0.00243136	-0.241595	t0	resvssens
C14orf37	ENSG00000139971	C14orf37	GO:0016021	145407	2.16818	1.15364	3.43979	0.00130887	0.00615633	-1.19646	t0	resvssens
ELOVL7	ENSG00000164181	ELOVL7	GO:0005515	79993	0.981448	5.20298	5.78961	7.46489e-07	1.3507e-05	5.41001	t0	resvssens
RP11-126K1.2	ENSG00000232671	RP11-126K1.2		100507670	1.46432	0.224092	4.41377	6.75202e-05	0.000549102	1.59011	t0	resvssens
RP4-639F20.1	ENSG00000235501	RP4-639F20.1			0.939983	2.2366	5.96241	4.19123e-07	8.40944e-06	6.24755	t0	resvssens
TMEM140	ENSG00000146859	TMEM140	GO:0005515	55281	3.34057	-1.21581	2.6011	0.0127022	0.0376821	-2.96896	t0	resvssens
CRY2	ENSG00000121671	CRY2	GO:0000122	1408	1.00151	4.54738	5.69255	1.03182e-06	1.79131e-05	5.10096	t0	resvssens
CREBRF	ENSG00000164463	CREBRF	GO:0000977	153222	1.59019	4.115	4.16988	0.000145388	0.00102731	0.287279	t0	resvssens
EXT1	ENSG00000182197	EXT1	GO:0000139	2131	1.03853	6.09415	5.546	1.68063e-06	2.65905e-05	4.5135	t0	resvssens
ULK2	ENSG00000083290	ULK2	GO:0000045	9706	1.6321	4.08114	4.09703	0.000182314	0.00123194	0.134778	t0	resvssens
KCND1	ENSG00000102057	KCND1	GO:0005249	3750	1.36464	1.18238	4.61002	3.60895e-05	0.000333545	2.03412	t0	resvssens
DLEC1	ENSG00000008226	DLEC1	GO:0003674	9940	1.69449	-0.826646	3.99255	0.000251607	0.00161411	0.436018	t0	resvssens
SLC9A3R2	ENSG00000065054	SLC9A3R2	GO:0005102	9351	0.926645	4.89718	5.97243	4.05325e-07	8.19015e-06	6.01126	t0	resvssens
RP11-378J18.3	ENSG00000225265	RP11-378J18.3		100506161	1.28425	-0.0820172	4.77658	2.10898e-05	0.000213831	2.69266	t0	resvssens
RTN3	ENSG00000133318	RTN3	GO:0000139	10313	0.676746	7.5955	7.52203	2.31943e-09	1.09789e-07	10.9776	t0	resvssens
PKD1	ENSG00000008710	PKD1	GO:0000139	5310	0.887926	6.34248	6.14992	2.23852e-07	5.00093e-06	6.46705	t0	resvssens
CTD-3199J23.6	ENSG00000267681	CTD-3199J23.6			1.73507	-1.01451	3.91749	0.000316535	0.00195077	0.233196	t0	resvssens
SMPDL3A	ENSG00000172594	SMPDL3A	GO:0005515	10924	2.39261	4.05758	3.1912	0.00265161	0.0108515	-2.25972	t0	resvssens
ATXN1L	ENSG00000224470	ATXN1L	GO:0000122	342371	0.660932	6.40898	7.6505	1.51979e-09	7.77361e-08	11.4342	t0	resvssens
TMEM92	ENSG00000167105	TMEM92	GO:0005634	162461	1.47216	3.28758	4.35283	8.18859e-05	0.000643112	1.01313	t0	resvssens
SLC24A1	ENSG00000074621	SLC24A1	GO:0005262	9187	0.865284	3.74781	6.24944	1.60441e-07	3.80771e-06	7.06877	t0	resvssens
VANGL2	ENSG00000162738	VANGL2	GO:0001725	57216	1.81787	3.76865	3.79326	0.000461167	0.00263843	-0.712893	t0	resvssens
CLDN9	ENSG00000213937	CLDN9	GO:0001618	9080	2.21135	1.17791	3.34737	0.00170659	0.00762313	-1.54401	t0	resvssens
MB21D2	ENSG00000180611	MB21D2	GO:0044877	151963	2.61264	2.70711	3.00652	0.00440604	0.0162151	-2.54125	t0	resvssens
AARS	ENSG00000090861	AARS	GO:0000049	16	0.869443	8.44289	6.21134	1.82262e-07	4.22035e-06	6.60818	t0	resvssens
RP11-148K1.12	ENSG00000244151	RP11-148K1.12			2.26136	-1.18648	3.29599	0.00197499	0.00859137	-1.37082	t0	resvssens
ENO2	ENSG00000111674	ENO2	GO:0000015	2026	1.54989	5.11612	4.19106	0.000136095	0.000972876	0.309067	t0	resvssens
C11orf65	ENSG00000166323	C11orf65	GO:0005515	160140	1.5282	-0.311673	4.22557	0.000122179	0.000892385	1.06183	t0	resvssens
TP53TG1	ENSG00000182165	TP53TG1			1.22944	3.50108	4.87802	1.51713e-05	0.000163189	2.6438	t0	resvssens
C6orf106	ENSG00000196821	C6orf106	GO:0000407	64771	0.966203	7.5922	5.7481	8.57377e-07	1.52556e-05	5.09976	t0	resvssens
RP11-152P17.2	ENSG00000251003	RP11-152P17.2			4.60813	-2.85027	2.0845	0.0431083	0.099101	-3.85492	t0	resvssens
ALPK1	ENSG00000073331	ALPK1	GO:0002753	80216	1.0138	4.24376	5.53356	1.75154e-06	2.75345e-05	4.58071	t0	resvssens
CHST6	ENSG00000183196	CHST6	GO:0000139	4166	2.13005	0.5578	3.39833	0.00147491	0.00678275	-1.25575	t0	resvssens
CDH16	ENSG00000166589	CDH16	GO:0005509	1014	3.94853	-0.912054	2.29516	0.026681	0.0679213	-3.51704	t0	resvssens
LINC00659	ENSG00000228705	LINC00659		100652730	2.11656	-0.0992031	3.40564	0.00144426	0.00666508	-1.20891	t0	resvssens
MLF1	ENSG00000178053	MLF1	GO:0002318	4291	1.69413	3.96732	3.92403	0.00031029	0.00191874	-0.286342	t0	resvssens
CALB2	ENSG00000172137	CALB2	GO:0005509	794	3.21682	1.69084	2.60928	0.0124437	0.0371017	-3.46801	t0	resvssens
TNXB	ENSG00000168477	TNXB	GO:0005178	7148	1.69512	0.685205	3.91873	0.000315339	0.00194504	0.0499783	t0	resvssens
IRF6	ENSG00000117595	IRF6	GO:0000981	3664	0.953102	6.77769	5.74481	8.6683e-07	1.53918e-05	5.1123	t0	resvssens
TRIM16L	ENSG00000108448	TRIM16L	GO:0005829	147166	2.25407	2.52239	3.26346	0.00216516	0.00924608	-1.95234	t0	resvssens
TMEM171	ENSG00000157111	TMEM171	GO:0005515	134285	1.02055	3.73899	5.47388	2.13556e-06	3.2464e-05	4.54042	t0	resvssens
AC079922.3	ENSG00000237753	AC079922.3			1.67511	1.22194	3.93814	0.000297211	0.0018519	0.0598777	t0	resvssens
ANKZF1	ENSG00000163516	ANKZF1	GO:0003676	55139	1.17779	5.89635	4.96214	1.15318e-05	0.00013017	2.60214	t0	resvssens
ARV1	ENSG00000173409	ARV1	GO:0005789	64801	1.16903	5.16194	4.98523	1.06936e-05	0.000122133	2.76349	t0	resvssens
RBPJ	ENSG00000168214	RBPJ	GO:0000122	3516	0.617984	6.47455	7.8769	7.23821e-10	4.06949e-08	12.1644	t0	resvssens
RELL1	ENSG00000181826	RELL1	GO:0005515	768211	1.19787	1.50582	4.8904	1.4572e-05	0.000157533	2.94257	t0	resvssens
GPNMB	ENSG00000136235	GPNMB	GO:0001649	10457	5.47492	-0.322418	1.84242	0.0723365	0.147688	-4.34387	t0	resvssens
OOEP	ENSG00000203907	OOEP	GO:0003723	441161	4.30691	-3.11823	2.15271	0.0370132	0.0879914	-3.7305	t0	resvssens
RP11-595B24.2	ENSG00000263588	RP11-595B24.2			2.12983	-1.9565	3.36245	0.00163464	0.00736513	-1.18949	t0	resvssens
AC007879.5	ENSG00000223725	AC007879.5			2.06401	-1.80493	3.43009	0.00134604	0.00629902	-1.02657	t0	resvssens
INSIG2	ENSG00000125629	INSIG2	GO:0005515	51141	1.10775	4.75446	5.15018	6.22554e-06	7.96079e-05	3.33099	t0	resvssens
SEPT7	ENSG00000122545	SEPT7	GO:0000777	989	0.632078	6.82038	7.70557	1.26837e-09	6.66672e-08	11.6029	t0	resvssens
HIST1H4H	ENSG00000158406	HIST1H4H	GO:0000183	8365	1.87795	1.53105	3.63587	0.000737696	0.00385967	-0.707454	t0	resvssens
PDE2A	ENSG00000186642	PDE2A	GO:0000122	5138	2.77151	-0.876556	2.83851	0.00689993	0.0232991	-2.56439	t0	resvssens
RP3-400N23.6	ENSG00000228839	RP3-400N23.6		101929760	2.1261	-2.22473	3.35385	0.00167533	0.00750701	-1.22262	t0	resvssens
TNFRSF10B	ENSG00000120889	TNFRSF10B	GO:0005515	8795	1.157	6.09933	4.9766	1.09997e-05	0.000124821	2.64316	t0	resvssens
ALPI	ENSG00000163295	ALPI	GO:0000287	248	2.72325	-0.350758	2.86756	0.00639121	0.0219554	-2.51778	t0	resvssens
MB	ENSG00000198125	MB	GO:0001666	4151	2.23656	-1.42628	3.24763	0.0022639	0.00958537	-1.46675	t0	resvssens
TP53TG3D	ENSG00000205456	TP53TG3D	GO:0005634	729264	3.25471	-3.86225	2.55697	0.0141821	0.0411395	-2.94779	t0	resvssens
POLR3D	ENSG00000168495	POLR3D	GO:0000790	661	1.0523	3.99008	5.30431	3.74496e-06	5.21282e-05	3.90459	t0	resvssens
GDE1	ENSG00000006007	GDE1	GO:0004622	51573	0.611244	7.44903	7.8595	7.66182e-10	4.27639e-08	12.0859	t0	resvssens
LINC00336	ENSG00000197251	LINC00336		401253	1.97682	-1.31732	3.50498	0.00108336	0.00527669	-0.839854	t0	resvssens
PURB	ENSG00000146676	PURB	GO:0000122	5814	1.2932	6.43309	4.60904	3.62031e-05	0.000334235	1.47347	t0	resvssens
RP11-266L9.5	ENSG00000262155	RP11-266L9.5		283887	1.52843	-0.435355	4.12491	0.000167216	0.00114978	0.773833	t0	resvssens
HHLA3	ENSG00000197568	HHLA3	GO:0005515	11147	1.48878	2.79624	4.19647	0.000133814	0.000960177	0.692244	t0	resvssens
ETV7	ENSG00000010030	ETV7	GO:0000122	51513	2.53642	2.12697	2.98628	0.00465395	0.0169635	-2.49962	t0	resvssens
DUOXA1	ENSG00000140254	DUOXA1	GO:0005789	90527	2.83115	-0.98943	2.78835	0.00786815	0.0259321	-2.60562	t0	resvssens
ALS2CR11	ENSG00000155754	ALS2CR11	GO:0005515	151254	3.37728	-3.19614	2.48982	0.0167386	0.0468346	-3.08155	t0	resvssens
TAGLN	ENSG00000149591	TAGLN	GO:0005515	6876	1.44779	1.72569	4.27167	0.000105739	0.000792579	1.01527	t0	resvssens
GOLT1A	ENSG00000174567	GOLT1A	GO:0000137	127845	0.802702	4.54187	6.38371	1.02367e-07	2.5795e-06	7.3919	t0	resvssens
SLX4IP	ENSG00000149346	SLX4IP	GO:0005515	128710	1.10486	1.43093	5.11383	7.01577e-06	8.79409e-05	3.66721	t0	resvssens
TRAPPC6A	ENSG00000007255	TRAPPC6A	GO:0000139	79090	0.978216	5.02096	5.54758	1.67183e-06	2.64758e-05	4.56979	t0	resvssens
RP5-1180E21.5	ENSG00000273221	RP5-1180E21.5			1.29132	0.0541929	4.60107	3.71414e-05	0.000340966	2.1568	t0	resvssens
RASA4CP	ENSG00000228903	RASA4CP			2.79697	0.115653	2.80324	0.00756832	0.0251341	-2.70686	t0	resvssens
B3GNT5	ENSG00000176597	B3GNT5	GO:0000139	84002	1.08422	5.72161	5.17046	5.82365e-06	7.54828e-05	3.29207	t0	resvssens
C9orf64	ENSG00000165118	C9orf64	GO:0003674	84267	0.845312	4.57156	6.13664	2.34019e-07	5.19419e-06	6.57766	t0	resvssens
LEPR	ENSG00000116678	LEPR	GO:0001525	3953	1.05979	2.76574	5.23977	4.63452e-06	6.23648e-05	3.82256	t0	resvssens
GAS8	ENSG00000141013	GAS8	GO:0003351	2622	1.367	4.63347	4.40632	6.91336e-05	0.00056169	1.04146	t0	resvssens
CYP2B6	ENSG00000197408	CYP2B6	GO:0004497	1555	1.49255	5.49509	4.15612	0.000151752	0.00106186	0.126054	t0	resvssens
DNASE1L2	ENSG00000167968	DNASE1L2	GO:0000737	1775	1.43858	1.12441	4.25597	0.00011108	0.000824201	1.03194	t0	resvssens
RP11-635N19.1	ENSG00000267390	RP11-635N19.1			2.69652	-3.0207	2.85186	0.00666176	0.0226576	-2.34112	t0	resvssens
CTD-2541M15.3	ENSG00000271743	CTD-2541M15.3			2.74675	-3.86793	2.81431	0.00735233	0.0245867	-2.41842	t0	resvssens
TP53INP1	ENSG00000164938	TP53INP1	GO:0000045	94241	1.89802	4.42325	3.55309	0.000941315	0.00469972	-1.47921	t0	resvssens
RBL2	ENSG00000103479	RBL2	GO:0000785	5934	0.65275	7.09644	7.34649	4.14087e-09	1.79176e-07	10.4079	t0	resvssens
GRB10	ENSG00000106070	GRB10	GO:0005158	2887	1.92203	4.7028	3.51789	0.00104333	0.00511516	-1.66591	t0	resvssens
ULK3	ENSG00000140474	ULK3	GO:0000045	25989	0.897003	5.23543	5.81859	6.77662e-07	1.2459e-05	5.48316	t0	resvssens
FAM210A	ENSG00000177150	FAM210A	GO:0003674	125228	1.24242	4.53988	4.66528	3.02134e-05	0.000288577	1.83652	t0	resvssens
UBL3	ENSG00000122042	UBL3	GO:0005622	5412	1.13779	6.39061	4.94302	1.22748e-05	0.000137111	2.52607	t0	resvssens
WNT4	ENSG00000162552	WNT4	GO:0001658	54361	2.42717	-1.31159	3.02833	0.00415288	0.0154729	-2.0219	t0	resvssens
RP11-791M20.1	ENSG00000261030	RP11-791M20.1			3.05349	-3.85221	2.61886	0.0121476	0.0363896	-2.82215	t0	resvssens
PABPC1P3	ENSG00000230673	PABPC1P3			2.16461	-0.957049	3.25654	0.00220782	0.00939668	-1.46957	t0	resvssens
HLA-G	ENSG00000204632	HLA-G	GO:0000139	3135	2.27416	3.65637	3.15395	0.00294111	0.0117772	-2.36403	t0	resvssens
RCOR2	ENSG00000167771	RCOR2	GO:0000981	283248	1.21429	1.36113	4.72234	2.51348e-05	0.000248382	2.40371	t0	resvssens
EDN2	ENSG00000127129	EDN2	GO:0001516	1907	2.39537	-2.90745	3.04744	0.00394231	0.0148825	-1.93207	t0	resvssens
AC104667.3	ENSG00000234949	AC104667.3		105373958	1.27296	1.16965	4.56692	4.14391e-05	0.000371564	1.97913	t0	resvssens
RP1-80N2.3	ENSG00000261211	RP1-80N2.3			1.69288	1.0066	3.79313	0.000461343	0.00263856	-0.240126	t0	resvssens
SLC39A14	ENSG00000104635	SLC39A14	GO:0005385	23516	0.963023	7.01623	5.50453	1.92894e-06	2.97234e-05	4.32056	t0	resvssens
FBXO25	ENSG00000147364	FBXO25	GO:0000151	26260	1.3836	3.68227	4.31467	9.23604e-05	0.000710002	0.875068	t0	resvssens
CBR3-AS1	ENSG00000236830	CBR3-AS1		100506428	1.11969	1.89899	4.96564	1.14008e-05	0.000128946	3.16441	t0	resvssens
ACAA2	ENSG00000167315	ACAA2	GO:0003723	10449	1.22875	5.4294	4.66358	3.0379e-05	0.000289352	1.73184	t0	resvssens
CTD-2566J3.1	ENSG00000258837	CTD-2566J3.1			2.48625	-3.46222	2.96301	0.00495503	0.0178596	-2.10049	t0	resvssens
KCNT1	ENSG00000107147	KCNT1	GO:0005228	57582	3.10569	-0.312384	2.57111	0.0136916	0.0400556	-3.0939	t0	resvssens
IMPA1	ENSG00000133731	IMPA1	GO:0000287	3612	1.05494	5.2514	5.15969	6.03384e-06	7.76783e-05	3.31476	t0	resvssens
TAPSAR1	ENSG00000204261	TAPSAR1		100507463	2.25231	1.02764	3.149	0.00298179	0.0118959	-1.93606	t0	resvssens
ACOT13	ENSG00000112304	ACOT13	GO:0005634	55856	1.03633	5.06436	5.21997	4.94717e-06	6.58661e-05	3.5044	t0	resvssens
LGALS9	ENSG00000168961	LGALS9	GO:0002519	3965	2.16238	3.39222	3.22884	0.00238662	0.00999382	-2.03152	t0	resvssens
TMC5	ENSG00000103534	TMC5	GO:0005216	79838	1.28754	6.21736	4.49332	5.24262e-05	0.000446705	1.14164	t0	resvssens
EXOSC3P1	ENSG00000229007	EXOSC3P1			3.1325	-0.512705	2.54269	0.0146941	0.0422811	-3.15906	t0	resvssens
MMP14	ENSG00000157227	MMP14	GO:0001501	4323	1.96338	5.33543	3.42105	0.00138157	0.00643017	-1.9243	t0	resvssens
SLC7A9	ENSG00000021488	SLC7A9	GO:0003333	11136	3.09274	-1.75158	2.56361	0.01395	0.0406587	-3.03667	t0	resvssens
ALOX15	ENSG00000161905	ALOX15	GO:0001503	246	2.18069	1.29599	3.19616	0.00261514	0.0107408	-1.82294	t0	resvssens
NOL3	ENSG00000140939	NOL3	GO:0001666	8996	1.47962	4.14359	4.08997	0.00018634	0.00125361	0.17103	t0	resvssens
KLHDC8B	ENSG00000185909	KLHDC8B	GO:0005737	200942	1.27683	3.34725	4.50329	5.07862e-05	0.000435546	1.5238	t0	resvssens
HOXB-AS4	ENSG00000242207	HOXB-AS4			2.03411	-1.47808	3.3377	0.00175428	0.00779755	-1.2455	t0	resvssens
CNEP1R1	ENSG00000205423	CNEP1R1	GO:0005515	255919	0.844096	3.57498	5.96664	4.1324e-07	8.33044e-06	6.13523	t0	resvssens
MBNL2	ENSG00000139793	MBNL2	GO:0000381	10150	1.34005	6.47326	4.34509	8.39113e-05	0.00065594	0.619908	t0	resvssens
RP11-495P10.7	ENSG00000244252	RP11-495P10.7			2.9761	-2.43711	2.6081	0.0124809	0.0371736	-2.85419	t0	resvssens
AGAP2	ENSG00000135439	AGAP2	GO:0003924	116986	1.68258	-0.0133357	3.73761	0.000544986	0.00301723	-0.258735	t0	resvssens
LINC01006	ENSG00000182648	LINC01006		100506380	1.69356	1.95966	3.72201	0.000571015	0.00313601	-0.588932	t0	resvssens
BROX	ENSG00000162819	BROX	GO:0005515	148362	0.886771	6.0473	5.71806	9.47726e-07	1.66557e-05	5.06254	t0	resvssens
SPERT	ENSG00000174015	SPERT	GO:0005515	220082	2.07988	-0.633604	3.26591	0.0021503	0.00919983	-1.57212	t0	resvssens
NQO1	ENSG00000181019	NQO1	GO:0003723	1728	0.980353	9.60106	5.33446	3.38966e-06	4.82809e-05	3.70596	t0	resvssens
LEPREL4	ENSG00000141696	LEPREL4	GO:0000794	10609	0.782477	4.36385	6.23911	1.66083e-07	3.92529e-06	6.95358	t0	resvssens
NAGS	ENSG00000161653	NAGS	GO:0000050	162417	1.43303	1.79017	4.13626	0.000161424	0.00111712	0.622657	t0	resvssens
MMP2	ENSG00000087245	MMP2	GO:0001525	4313	3.75342	-2.92527	2.2455	0.0299466	0.0746595	-3.54738	t0	resvssens
PSMB9	ENSG00000240065	PSMB9	GO:0000165	5698	2.01328	4.07443	3.33069	0.00178966	0.00792603	-1.97819	t0	resvssens
SULT1A2	ENSG00000197165	SULT1A2	GO:0004062	6799	1.53923	0.600735	3.9516	0.000285239	0.00179148	0.237165	t0	resvssens
LAMA1	ENSG00000101680	LAMA1	GO:0002011	284217	3.44785	-1.24588	2.36724	0.0225063	0.0594032	-3.41557	t0	resvssens
CXADR	ENSG00000154639	CXADR	GO:0001618	1525	1.13783	6.24206	4.81321	1.87281e-05	0.000193317	2.11306	t0	resvssens
THEMIS2	ENSG00000130775	THEMIS2	GO:0005515	9473	1.61632	2.30886	3.82683	0.000416762	0.00243479	-0.382601	t0	resvssens
AVL9	ENSG00000105778	AVL9	GO:0016021	23080	0.777635	7.78022	6.25826	1.55773e-07	3.7175e-06	6.7843	t0	resvssens
WDR24	ENSG00000127580	WDR24	GO:0005515	84219	0.826756	4.5449	5.98838	3.84268e-07	7.85358e-06	6.09982	t0	resvssens
RP11-539G18.2	ENSG00000255458	RP11-539G18.2			1.88325	-2.25844	3.46653	0.0012114	0.00578038	-0.93429	t0	resvssens
CHRM4	ENSG00000180720	CHRM4	GO:0004930	1132	2.24387	-1.64638	3.10257	0.00338972	0.0132623	-1.81058	t0	resvssens
FBXL16	ENSG00000127585	FBXL16	GO:0000209	146330	1.82332	2.28886	3.5339	0.000995696	0.00492044	-1.27178	t0	resvssens
HSD17B13	ENSG00000170509	HSD17B13	GO:0003674	345275	1.89636	-1.8088	3.44616	0.00128498	0.00606058	-1.02419	t0	resvssens
ARHGAP28	ENSG00000088756	ARHGAP28	GO:0005096	79822	2.42846	-2.4051	2.94526	0.00519696	0.0185714	-2.14594	t0	resvssens
EPN2	ENSG00000072134	EPN2	GO:0005515	22905	0.891191	5.0433	5.65839	1.15623e-06	1.96548e-05	4.9534	t0	resvssens
TNFSF12	ENSG00000239697	TNFSF12	GO:0001525	8742	2.27205	-0.340597	3.06596	0.00374785	0.0143379	-2.02182	t0	resvssens
GPR111	ENSG00000164393	GPR111	GO:0004930	222611	2.86544	-2.65122	2.644	0.0114003	0.0345803	-2.77358	t0	resvssens
MT-ND4	ENSG00000198886	MT-ND4	GO:0001666	4538	0.883825	13.4125	5.68402	1.06159e-06	1.83186e-05	4.81684	t0	resvssens
XK	ENSG00000047597	XK	GO:0005215	7504	1.33224	4.57267	4.30741	9.44969e-05	0.000721892	0.716431	t0	resvssens
RP13-270P17.3	ENSG00000272688	RP13-270P17.3			1.06494	1.21054	4.99988	1.01935e-05	0.000118337	3.29658	t0	resvssens
RTN4R	ENSG00000040608	RTN4R	GO:0005515	65078	1.03694	3.14722	5.08981	7.59154e-06	9.36509e-05	3.35578	t0	resvssens
EVX1-AS	ENSG00000253405	EVX1-AS		101410536	1.83755	1.37964	3.49901	0.00110234	0.00535694	-1.14361	t0	resvssens
KDM3A	ENSG00000115548	KDM3A	GO:0000785	55818	0.796629	6.2805	6.09783	2.66469e-07	5.7904e-06	6.29245	t0	resvssens
NLRP6	ENSG00000174885	NLRP6	GO:0002862	171389	3.35044	-0.689204	2.38707	0.021466	0.0571947	-3.41363	t0	resvssens
RP11-93B14.6	ENSG00000167046	RP11-93B14.6			3.24645	-1.28079	2.43395	0.0191767	0.0521991	-3.32172	t0	resvssens
SYT7	ENSG00000011347	SYT7	GO:0000149	9066	0.969626	7.24245	5.30545	3.73093e-06	5.19752e-05	3.66096	t0	resvssens
TMEM9	ENSG00000116857	TMEM9	GO:0003674	252839	0.820905	6.96546	5.93727	4.55872e-07	8.91709e-06	5.73974	t0	resvssens
BOK-AS1	ENSG00000234235	BOK-AS1			4.04241	-3.23276	2.11252	0.0405055	0.0944944	-3.78942	t0	resvssens
MKL2	ENSG00000186260	MKL2	GO:0003713	57496	0.600463	5.89102	7.46668	2.78381e-09	1.27541e-07	10.8554	t0	resvssens
CTD-3185P2.1	ENSG00000261351	CTD-3185P2.1			1.68354	-1.13279	3.68037	0.000646471	0.00348233	-0.382329	t0	resvssens
CD2BP2	ENSG00000169217	CD2BP2	GO:0000244	10421	0.566682	6.53895	7.80358	9.19925e-10	5.02004e-08	11.9411	t0	resvssens
HIST1H1C	ENSG00000187837	HIST1H1C	GO:0000122	3006	1.36208	3.814	4.21111	0.000127834	0.000925626	0.590833	t0	resvssens
PAXIP1-AS2	ENSG00000214106	PAXIP1-AS2			1.58063	1.2575	3.82594	0.000417889	0.00243804	-0.241952	t0	resvssens
AC011891.5	ENSG00000229233	AC011891.5			4.16752	-2.40575	2.06713	0.0447937	0.102121	-3.87912	t0	resvssens
CREB3L4	ENSG00000143578	CREB3L4	GO:0000139	148327	1.15483	3.90603	4.69708	2.72704e-05	0.000266255	2.01704	t0	resvssens
TJAP1	ENSG00000137221	TJAP1	GO:0005515	93643	0.814434	5.21021	5.95506	4.29556e-07	8.57861e-06	5.93134	t0	resvssens
ATP6V1B1	ENSG00000116039	ATP6V1B1	GO:0001503	525	2.83696	0.32424	2.63497	0.0116636	0.0351921	-3.15765	t0	resvssens
CRIPAK	ENSG00000179979	CRIPAK			1.04434	3.18793	5.01652	9.65315e-06	0.00011337	3.1358	t0	resvssens
FTLP14	ENSG00000260459	FTLP14			1.77982	-0.908708	3.54102	0.000975162	0.00484611	-0.781647	t0	resvssens
CYP4F23P	ENSG00000269516	CYP4F23P			2.84595	-1.62137	2.62809	0.0118682	0.035715	-2.82787	t0	resvssens
RHEB	ENSG00000106615	RHEB	GO:0000139	6009	0.610463	5.59627	7.34483	4.16362e-09	1.79256e-07	10.4748	t0	resvssens
N4BP3	ENSG00000145911	N4BP3	GO:0005515	23138	1.61666	2.55048	3.76195	0.000506656	0.00283882	-0.582966	t0	resvssens
CENPB	ENSG00000125817	CENPB	GO:0000775	1059	0.817659	6.39758	5.92598	4.73406e-07	9.21797e-06	5.75918	t0	resvssens
RP11-30P6.6	ENSG00000234155	RP11-30P6.6		101928820	2.61078	1.3432	2.77776	0.00808791	0.0265084	-2.9345	t0	resvssens
NCOA2	ENSG00000140396	NCOA2	GO:0000122	10499	0.890749	6.04122	5.58387	1.48176e-06	2.40664e-05	4.63237	t0	resvssens
RP11-167H9.6	ENSG00000244541	RP11-167H9.6		101927992	3.2533	-1.21269	2.41276	0.0201829	0.0543849	-3.35764	t0	resvssens
DUSP8	ENSG00000184545	DUSP8	GO:0000188	1850	1.52065	3.16847	3.91119	0.00032267	0.00197576	-0.276053	t0	resvssens
KRT39	ENSG00000196859	KRT39	GO:0005198	390792	2.84079	-3.23487	2.62835	0.0118602	0.0356974	-2.80073	t0	resvssens
RP11-715J22.4	ENSG00000260874	RP11-715J22.4		105371050	2.23029	-2.05898	3.06572	0.00375032	0.0143432	-1.88968	t0	resvssens
ZNF300	ENSG00000145908	ZNF300	GO:0000981	91975	3.72573	0.96198	2.21493	0.0321298	0.0788406	-3.95474	t0	resvssens
NUDCD3	ENSG00000015676	NUDCD3	GO:0005515	23386	0.646685	6.95604	7.01633	1.23835e-08	4.41147e-07	9.32527	t0	resvssens
S100A13	ENSG00000189171	S100A13	GO:0005507	6284	1.04888	1.88192	4.99141	1.048e-05	0.000120763	3.23526	t0	resvssens
RP11-726G1.1	ENSG00000214776	RP11-726G1.1			2.37951	-1.94318	2.94064	0.00526161	0.0187711	-2.20033	t0	resvssens
ZFYVE28	ENSG00000159733	ZFYVE28	GO:0005515	57732	1.37694	2.96216	4.16392	0.000148111	0.00104311	0.567398	t0	resvssens
NR1H3	ENSG00000025434	NR1H3	GO:0000122	10062	1.15063	4.49197	4.69043	2.78617e-05	0.000270583	1.91861	t0	resvssens
RNF19A	ENSG00000034677	RNF19A	GO:0000151	25897	0.876581	5.36292	5.6378	1.23829e-06	2.08839e-05	4.86183	t0	resvssens
FMO4	ENSG00000076258	FMO4	GO:0004497	2329	1.3806	1.22312	4.14686	0.000156187	0.00108706	0.755906	t0	resvssens
DNAJC27-AS1	ENSG00000224165	DNAJC27-AS1		729723	1.57529	-0.712502	3.80978	0.000438766	0.00253396	-0.0984134	t0	resvssens
TG	ENSG00000042832	TG	GO:0005179	7038	2.43171	-2.23305	2.89181	0.0059934	0.020831	-2.25617	t0	resvssens
PCMTD1	ENSG00000168300	PCMTD1	GO:0004719	115294	0.89855	5.74428	5.52366	1.81011e-06	2.83352e-05	4.42785	t0	resvssens
HGD	ENSG00000113924	HGD	GO:0004411	3081	1.23204	4.45448	4.46378	5.76001e-05	0.000482394	1.19544	t0	resvssens
LRRN4	ENSG00000125872	LRRN4	GO:0005887	164312	1.51217	1.03117	3.90719	0.000326627	0.00199528	0.102636	t0	resvssens
RP11-356I2.4	ENSG00000237499	RP11-356I2.4		100130476	1.99716	-1.84533	3.27245	0.00211096	0.00906752	-1.39582	t0	resvssens
RP11-888D10.4	ENSG00000273284	RP11-888D10.4			1.48285	-0.81867	3.95487	0.000282396	0.00177638	0.227687	t0	resvssens
RP11-98G7.1	ENSG00000236947	RP11-98G7.1			2.48148	-2.34186	2.84769	0.00673532	0.0228421	-2.36957	t0	resvssens
RP11-297D21.4	ENSG00000270049	RP11-297D21.4		101927837	1.5569	-0.416113	3.82891	0.00041415	0.00242283	-0.00119471	t0	resvssens
RP11-134G8.7	ENSG00000224536	RP11-134G8.7		107985246	2.10517	-1.22668	3.15875	0.00290219	0.0116461	-1.69647	t0	resvssens
RP11-16E12.2	ENSG00000259772	RP11-16E12.2		283710	1.76893	-0.298643	3.52561	0.00102011	0.00502143	-0.9476	t0	resvssens
LSS	ENSG00000160285	LSS	GO:0000250	4047	1.10396	7.66597	4.78861	2.02836e-05	0.00020725	1.9859	t0	resvssens
TMEM254	ENSG00000133678	TMEM254	GO:0016021	80195	1.7666	5.14578	3.52498	0.00102197	0.0050248	-1.64499	t0	resvssens
CAB39L	ENSG00000102547	CAB39L	GO:0004674	81617	1.07659	5.6431	4.86336	1.59123e-05	0.000169457	2.31802	t0	resvssens
NNT-AS1	ENSG00000248092	NNT-AS1			1.60441	3.03277	3.74627	0.000531051	0.00294961	-0.690632	t0	resvssens
RP11-21L23.2	ENSG00000261578	RP11-21L23.2			1.5748	2.00304	3.79095	0.000464373	0.00265235	-0.520101	t0	resvssens
TMEM8B	ENSG00000137103	TMEM8B	GO:0005515	51754	0.96505	5.02492	5.23779	4.66484e-06	6.26918e-05	3.54127	t0	resvssens
RP11-16N11.2	ENSG00000260572	RP11-16N11.2			1.9919	-1.09399	3.26194	0.0021745	0.0092779	-1.434	t0	resvssens
ISM2	ENSG00000100593	ISM2	GO:0005576	145501	2.78104	2.39453	2.63714	0.0116	0.0350494	-3.36403	t0	resvssens
RP11-452L6.7	ENSG00000260625	RP11-452L6.7			2.02851	-2.41928	3.22193	0.00243327	0.010156	-1.51928	t0	resvssens
CTD-2517O10.6	ENSG00000272323	CTD-2517O10.6		101929704	1.4636	0.302523	3.96181	0.000276463	0.00174611	0.230942	t0	resvssens
UGT2B17	ENSG00000197888	UGT2B17	GO:0005789	7367	2.91443	-2.86254	2.55588	0.0142209	0.041224	-2.94602	t0	resvssens
TCEA1P4	ENSG00000236184	TCEA1P4			1.67477	-1.31524	3.62817	0.000754678	0.00392813	-0.528354	t0	resvssens
FASTKD5	ENSG00000215251	FASTKD5	GO:0000963	60493	0.767689	5.42393	6.10216	2.62641e-07	5.71837e-06	6.41305	t0	resvssens
SUN1	ENSG00000164828	SUN1	GO:0001503	23353	1.1585	7.8738	4.60662	3.64854e-05	0.000336117	1.4033	t0	resvssens
CX3CL1	ENSG00000006210	CX3CL1	GO:0001774	6376	1.22049	3.73106	4.44384	6.13705e-05	0.000506543	1.2836	t0	resvssens
TMEM120A	ENSG00000189077	TMEM120A	GO:0003674	83862	0.993998	5.81653	5.10462	7.23117e-06	9.02244e-05	3.06304	t0	resvssens
AC005154.6	ENSG00000196295	AC005154.6			1.19208	3.58152	4.51181	4.94242e-05	0.000425902	1.46636	t0	resvssens
CTD-3018O17.3	ENSG00000269834	CTD-3018O17.3		102724105	2.42187	-2.0508	2.86717	0.00639788	0.0219737	-2.34419	t0	resvssens
ALKBH5	ENSG00000091542	ALKBH5	GO:0001666	54890	0.8648	6.21916	5.60665	1.37358e-06	2.27624e-05	4.68518	t0	resvssens
HINT3	ENSG00000111911	HINT3	GO:0000166	135114	1.05482	5.65354	4.89181	1.45051e-05	0.000157009	2.39273	t0	resvssens
TACSTD2	ENSG00000184292	TACSTD2	GO:0005515	4070	3.02943	4.00133	2.48378	0.0169878	0.0474082	-3.90341	t0	resvssens
UGT1A7	ENSG00000244122	UGT1A7	GO:0001972	54577	1.82679	-0.692268	3.42016	0.00138511	0.00643892	-1.10418	t0	resvssens
RP11-142G7.2	ENSG00000226985	RP11-142G7.2		100133123	2.87381	-4.09203	2.56333	0.0139596	0.0406799	-2.93055	t0	resvssens
SPIRE2	ENSG00000204991	SPIRE2	GO:0003779	84501	1.32258	5.95893	4.19955	0.000132534	0.000953156	0.223644	t0	resvssens
RP1-27K12.2	ENSG00000231683	RP1-27K12.2		101927136	2.02274	4.0054	3.19981	0.00258862	0.0106548	-2.39845	t0	resvssens
AC051649.6	ENSG00000232987	AC051649.6			1.92605	-2.83813	3.29978	0.00195392	0.00851703	-1.39852	t0	resvssens
AFTPH	ENSG00000119844	AFTPH	GO:0005634	54812	0.586355	6.82375	7.38576	3.63669e-09	1.60605e-07	10.5491	t0	resvssens
CALML4	ENSG00000129007	CALML4	GO:0005509	91860	1.33135	4.9691	4.1731	0.000143934	0.00101956	0.275106	t0	resvssens
TRIQK	ENSG00000205133	TRIQK	GO:0005783	286144	1.42653	4.18653	3.99141	0.000252489	0.00161795	-0.220944	t0	resvssens
LMNA	ENSG00000160789	LMNA	GO:0005515	4000	0.946191	8.33517	5.24149	4.60821e-06	6.23648e-05	3.42932	t0	resvssens
GSTM2	ENSG00000213366	GSTM2	GO:0004364	2946	1.4798	1.04622	3.8969	0.000337015	0.00204851	-0.0163981	t0	resvssens
LINC00441	ENSG00000231473	LINC00441		100862704	2.32286	-1.9274	2.92456	0.00549282	0.0194341	-2.26858	t0	resvssens
IFNGR1	ENSG00000027697	IFNGR1	GO:0001774	3459	0.914945	6.41129	5.35294	3.18861e-06	4.59906e-05	3.85074	t0	resvssens
HIST1H2BF	ENSG00000197846	HIST1H2BF			1.65936	-0.701871	3.60631	0.000804998	0.00414223	-0.634486	t0	resvssens
CDC25B	ENSG00000101224	CDC25B	GO:0000086	994	0.738998	7.72643	6.18435	1.99487e-07	4.53343e-06	6.54507	t0	resvssens
NLRC5	ENSG00000140853	NLRC5	GO:0000978	84166	1.62619	4.21083	3.65132	0.000704707	0.00373151	-1.085	t0	resvssens
RP11-546K22.1	ENSG00000253844	RP11-546K22.1			2.1264	-2.17443	3.07927	0.00361371	0.0139305	-1.8527	t0	resvssens
RP11-390E23.6	ENSG00000272686	RP11-390E23.6			0.936606	2.99323	5.24788	4.51213e-06	6.12642e-05	3.9118	t0	resvssens
CTD-2047H16.2	ENSG00000262979	CTD-2047H16.2			2.42131	-1.94107	2.83469	0.00696962	0.0234689	-2.42092	t0	resvssens
PIAS1	ENSG00000033800	PIAS1	GO:0000082	8554	0.996365	5.03117	5.02805	9.29564e-06	0.000109712	2.89697	t0	resvssens
AC003090.1	ENSG00000223561	AC003090.1		646588	2.02506	-2.31162	3.17208	0.00279667	0.0112995	-1.65338	t0	resvssens
ZNF862	ENSG00000106479	ZNF862	GO:0003674	643641	1.29747	4.18621	4.2159	0.000125931	0.000915499	0.451648	t0	resvssens
MT1L	ENSG00000260549	MT1L		4500	2.0392	-2.21749	3.15741	0.00291305	0.0116815	-1.67936	t0	resvssens
RP11-91J19.4	ENSG00000272005	RP11-91J19.4			1.37509	1.06146	4.05363	0.00020849	0.00137668	0.484011	t0	resvssens
ANXA10	ENSG00000109511	ANXA10	GO:0005509	11199	2.47463	-3.6561	2.79032	0.00782789	0.0258292	-2.46745	t0	resvssens
LSMEM1	ENSG00000181016	LSMEM1	GO:0005515	286006	1.37948	0.418968	4.04114	0.000216679	0.00142248	0.475037	t0	resvssens
LYRM1	ENSG00000102897	LYRM1	GO:0005654	57149	0.794641	5.23827	5.84687	6.166e-07	1.15741e-05	5.57211	t0	resvssens
FOXH1	ENSG00000160973	FOXH1	GO:0000122	8928	1.6515	-0.867225	3.59738	0.000826462	0.00422099	-0.61834	t0	resvssens
MAVS	ENSG00000088888	MAVS	GO:0001934	57506	0.93953	6.30338	5.21288	5.06413e-06	6.72145e-05	3.41036	t0	resvssens
SENP8	ENSG00000166192	SENP8	GO:0005829	123228	1.62466	1.50669	3.63344	0.000743022	0.00388161	-0.762905	t0	resvssens
RAG1	ENSG00000166349	RAG1	GO:0002250	5896	1.49403	1.80048	3.83418	0.000407616	0.00239441	-0.225984	t0	resvssens
UBE2B	ENSG00000119048	UBE2B	GO:0000209	7320	0.850234	5.48167	5.5713	1.54503e-06	2.48816e-05	4.62875	t0	resvssens
ZNF12	ENSG00000164631	ZNF12	GO:0000981	7559	1.04028	5.65397	4.85245	1.64873e-05	0.000174066	2.28583	t0	resvssens
GIMAP2	ENSG00000106560	GIMAP2	GO:0005515	26157	2.4219	1.5006	2.81397	0.00735887	0.0246037	-2.82928	t0	resvssens
DEFA5	ENSG00000164816	DEFA5	GO:0002227	1670	2.89879	-3.31638	2.5067	0.0160591	0.0453331	-3.04198	t0	resvssens
RP11-429J17.2	ENSG00000181097	RP11-429J17.2			1.73071	0.060361	3.47819	0.00117112	0.00562579	-1.02823	t0	resvssens
FUT3	ENSG00000171124	FUT3	GO:0000139	2525	2.13448	5.19472	3.04152	0.00400647	0.015055	-2.86334	t0	resvssens
UCN	ENSG00000163794	UCN	GO:0001964	7349	1.55477	-0.140857	3.71981	0.000574774	0.00315261	-0.335823	t0	resvssens
TNRC6A	ENSG00000090905	TNRC6A	GO:0000932	27327	0.571439	6.2656	7.39108	3.57324e-09	1.58211e-07	10.5893	t0	resvssens
FDPS	ENSG00000160752	FDPS	GO:0003723	2224	0.69248	7.88726	6.40319	9.59066e-08	2.45644e-06	7.26264	t0	resvssens
GPX3	ENSG00000211445	GPX3	GO:0004601	2878	2.46649	4.793	2.77334	0.00818136	0.0267177	-3.37839	t0	resvssens
CCDC19	ENSG00000213085	CCDC19	GO:0005634	25790	1.73382	-0.10332	3.46422	0.00121954	0.00580792	-1.08291	t0	resvssens
RP11-411B10.4	ENSG00000267756	RP11-411B10.4			2.12438	-2.45674	3.04064	0.00401608	0.0150845	-1.96198	t0	resvssens
RP11-169K16.9	ENSG00000179743	RP11-169K16.9		729614	1.11788	2.20254	4.58959	3.85348e-05	0.000349732	1.91674	t0	resvssens
RP11-422P24.11	ENSG00000272654	RP11-422P24.11			1.19922	0.422609	4.37483	7.63838e-05	0.000607067	1.4339	t0	resvssens
C6orf52	ENSG00000137434	C6orf52		347744	1.96671	-1.51284	3.18741	0.00267975	0.0109295	-1.61441	t0	resvssens
RP1-151F17.2	ENSG00000272341	RP1-151F17.2			1.29648	1.07767	4.1572	0.000151244	0.00105994	0.783257	t0	resvssens
CHRNE	ENSG00000108556	CHRNE	GO:0005230	1145	2.66618	-2.33356	2.62705	0.0118993	0.0358023	-2.83074	t0	resvssens
RP11-191G24.1	ENSG00000227070	RP11-191G24.1			2.10922	-1.34571	3.04709	0.00394609	0.0148934	-1.94715	t0	resvssens
CTA-14H9.5	ENSG00000261353	CTA-14H9.5			1.63737	-1.03638	3.57641	0.000879059	0.00444129	-0.685334	t0	resvssens
RP11-85F14.5	ENSG00000239213	RP11-85F14.5			1.20233	1.8613	4.36288	7.93273e-05	0.00062755	1.28978	t0	resvssens
SLC40A1	ENSG00000138449	SLC40A1	GO:0002260	30061	1.95948	6.11597	3.19179	0.00264728	0.0108404	-2.5739	t0	resvssens
MMRN2	ENSG00000173269	MMRN2	GO:0002042	79812	1.87523	-2.93043	3.2806	0.00206289	0.00889474	-1.38641	t0	resvssens
RP4-694B14.5	ENSG00000213742	RP4-694B14.5		102724826	1.8262	2.32073	3.3355	0.00176532	0.00783763	-1.67044	t0	resvssens
GGT7	ENSG00000131067	GGT7	GO:0000048	2686	1.20797	5.76624	4.34452	8.40632e-05	0.000656827	0.684103	t0	resvssens
PRSS36	ENSG00000178226	PRSS36	GO:0004252	146547	1.55894	0.783793	3.6853	0.000637054	0.00344242	-0.556678	t0	resvssens
LBX2	ENSG00000179528	LBX2	GO:0000981	85474	2.05969	0.170236	3.08766	0.00353152	0.0136831	-2.00084	t0	resvssens
SH2B1	ENSG00000178188	SH2B1	GO:0005068	25970	0.601861	6.06718	7.03532	1.16253e-08	4.18485e-07	9.42075	t0	resvssens
SERPINA5	ENSG00000188488	SERPINA5	GO:0001972	5104	2.2786	-2.59615	2.89015	0.00601987	0.0208976	-2.38257	t0	resvssens
TMEM66	ENSG00000133872	TMEM66	GO:0005515	51669	0.878464	6.40298	5.36404	3.07359e-06	4.44814e-05	3.88949	t0	resvssens
FAM111A	ENSG00000166801	FAM111A	GO:0000785	63901	1.44057	5.21693	3.86497	0.000371337	0.00222089	-0.633486	t0	resvssens
AC021016.6	ENSG00000225062	AC021016.6		101928513	1.9595	-1.40892	3.17421	0.00278014	0.0112459	-1.69145	t0	resvssens
TTC9	ENSG00000133985	TTC9	GO:0060348	23508	2.05275	2.37175	3.08267	0.00358011	0.0138321	-2.31498	t0	resvssens
DSCR8	ENSG00000198054	DSCR8	GO:0003674	84677	4.45713	-3.01219	1.87989	0.06693	0.139265	-4.19141	t0	resvssens
RP11-712B9.2	ENSG00000245552	RP11-712B9.2		101929295	1.56384	-0.604032	3.66239	0.00068195	0.00363686	-0.452792	t0	resvssens
VWF	ENSG00000110799	VWF	GO:0002020	7450	1.74563	-1.44881	3.41342	0.00141226	0.00653682	-1.08008	t0	resvssens
KRT13	ENSG00000171401	KRT13	GO:0005198	3860	2.75989	-2.35179	2.54954	0.0144464	0.0417153	-2.99405	t0	resvssens
NTN5	ENSG00000142233	NTN5	GO:0005604	126147	1.78675	-0.0800754	3.36033	0.0016446	0.00739816	-1.37968	t0	resvssens
ARHGAP30	ENSG00000186517	ARHGAP30	GO:0005096	257106	2.13861	-1.59546	2.99197	0.00458292	0.0167545	-2.13269	t0	resvssens
BATF	ENSG00000156127	BATF	GO:0000978	10538	3.09404	-0.468384	2.368	0.0224658	0.0593238	-3.47554	t0	resvssens
COG4	ENSG00000103051	COG4	GO:0000139	25839	0.598915	6.56111	7.00087	1.30371e-08	4.60652e-07	9.29156	t0	resvssens
OR51E1	ENSG00000180785	OR51E1	GO:0004930	143503	2.8725	-3.34663	2.47816	0.0172227	0.0479417	-3.09854	t0	resvssens
RUNDC3A	ENSG00000108309	RUNDC3A	GO:0005515	10900	2.03612	-1.17589	3.08154	0.00359126	0.01386	-1.8774	t0	resvssens
RP11-732M18.3	ENSG00000236537	RP11-732M18.3			1.26537	0.500773	4.17127	0.000144759	0.00102413	0.878728	t0	resvssens
QSOX1	ENSG00000116260	QSOX1	GO:0000139	5768	1.30794	7.76345	4.08031	0.000191999	0.00128311	-0.197389	t0	resvssens
C1QTNF6	ENSG00000133466	C1QTNF6	GO:0005515	114904	0.963138	3.2011	4.9962	1.03171e-05	0.000119409	3.04809	t0	resvssens
AC093673.5	ENSG00000232533	AC093673.5			1.12013	1.90517	4.51452	4.8997e-05	0.000423618	1.73635	t0	resvssens
RP4-607J23.2	ENSG00000272782	RP4-607J23.2			1.635	-0.520967	3.53609	0.000989317	0.00490366	-0.857689	t0	resvssens
HAPLN2	ENSG00000132702	HAPLN2	GO:0001501	60484	2.13461	-2.03851	2.98419	0.00468025	0.0170412	-2.15021	t0	resvssens
TXNIP	ENSG00000117289	TXNIP			1.64784	8.14023	3.51686	0.00104647	0.00512789	-1.85516	t0	resvssens
PVRL2	ENSG00000130202	PVRL2	GO:0001618	5819	0.754331	6.6708	5.89889	5.18247e-07	9.95534e-06	5.6269	t0	resvssens
EEF1DP3	ENSG00000229715	EEF1DP3			4.08727	-3.01771	1.97501	0.0547292	0.119494	-4.02778	t0	resvssens
OLFM4	ENSG00000102837	OLFM4	GO:0003824	10562	4.94788	5.45821	1.7393	0.0891593	0.173155	-5.42686	t0	resvssens
RANBP10	ENSG00000141084	RANBP10	GO:0000151	57610	0.645985	5.77817	6.57874	5.33135e-08	1.50747e-06	7.94544	t0	resvssens
AKAP10	ENSG00000108599	AKAP10	GO:0005515	11216	0.948447	5.11076	5.03282	9.15145e-06	0.000108594	2.91817	t0	resvssens
STX4	ENSG00000103496	STX4	GO:0000149	6810	0.702757	5.65728	6.18658	1.98005e-07	4.5136e-06	6.64294	t0	resvssens
NSUN7	ENSG00000179299	NSUN7	GO:0003723	79730	0.66803	3.77813	6.40685	9.47398e-08	2.43019e-06	7.53543	t0	resvssens
RBPMS	ENSG00000157110	RBPMS	GO:0000932	11030	1.03852	3.88698	4.72285	2.50932e-05	0.000248251	2.07328	t0	resvssens
RP11-290F5.1	ENSG00000249096	RP11-290F5.1			2.06021	-1.79385	3.02925	0.00414251	0.0154443	-1.98517	t0	resvssens
HLA-U	ENSG00000228078	HLA-U			3.00633	0.0307864	2.38314	0.0216687	0.0576095	-3.57647	t0	resvssens
GFER	ENSG00000127554	GFER	GO:0005515	2671	0.665866	4.9801	6.38624	1.01504e-07	2.56529e-06	7.35998	t0	resvssens
MKLN1-AS2	ENSG00000236753	MKLN1-AS2		100506881	1.3662	1.96351	3.92957	0.000305089	0.00189341	0.0156918	t0	resvssens
HIST1H2BG	ENSG00000187990	HIST1H2BG			1.53377	0.742897	3.64797	0.000711735	0.00375827	-0.632669	t0	resvssens
ZKSCAN1	ENSG00000106261	ZKSCAN1	GO:0000981	7586	0.755001	8.0526	5.83672	6.37857e-07	1.19207e-05	5.37214	t0	resvssens
NR3C1	ENSG00000113580	NR3C1	GO:0000122	2908	2.51829	0.345471	2.66165	0.010901	0.0334089	-2.97914	t0	resvssens
RP11-514D23.1	ENSG00000268532	RP11-514D23.1		146513	2.83575	-3.17177	2.46839	0.0176385	0.0488976	-3.11914	t0	resvssens
RP11-792A8.4	ENSG00000272831	RP11-792A8.4			1.18041	1.20026	4.31414	9.25151e-05	0.000710873	1.2203	t0	resvssens
RP11-451G4.2	ENSG00000240045	RP11-451G4.2	GO:0008047	100507537	2.78571	-2.37273	2.49482	0.0165345	0.0463697	-3.11318	t0	resvssens
TMEM41B	ENSG00000166471	TMEM41B	GO:0000045	440026	0.894093	5.77805	5.1982	5.31517e-06	7.0112e-05	3.36648	t0	resvssens
ALOX5	ENSG00000012779	ALOX5	GO:0002540	240	2.79218	1.69782	2.48651	0.0168745	0.0471293	-3.62002	t0	resvssens
NR5A2	ENSG00000116833	NR5A2	GO:0000976	2494	1.49593	4.1501	3.69663	0.000615926	0.00334725	-1.05059	t0	resvssens
FKBP1A	ENSG00000088832	FKBP1A	GO:0000413	2280	0.833567	6.70088	5.43538	2.42655e-06	3.63136e-05	4.1173	t0	resvssens
PCTP	ENSG00000141179	PCTP	GO:0005515	58488	1.11241	5.5838	4.472	5.61119e-05	0.000472935	1.08422	t0	resvssens
HYPK	ENSG00000242028	HYPK	GO:0005515	25764	1.22733	0.529228	4.19137	0.000135962	0.000972333	0.857775	t0	resvssens
BARX2	ENSG00000043039	BARX2	GO:0000122	8538	1.91679	0.890147	3.15018	0.00297203	0.0118708	-1.89369	t0	resvssens
UFL1	ENSG00000014123	UFL1	GO:0001649	23376	0.942676	6.11062	4.9853	1.06915e-05	0.000122133	2.67129	t0	resvssens
DEFA6	ENSG00000164822	DEFA6	GO:0002227	1671	2.73084	-3.18118	2.51478	0.0157431	0.044625	-3.02407	t0	resvssens
CUL7	ENSG00000044090	CUL7	GO:0000226	9820	1.17354	5.52088	4.30508	9.51938e-05	0.000726186	0.550079	t0	resvssens
VOPP1	ENSG00000154978	VOPP1	GO:0005768	81552	1.21111	5.00112	4.21809	0.000125075	0.000910431	0.410727	t0	resvssens
CECR5-AS1	ENSG00000185837	CECR5-AS1		100130717	1.9107	-2.37114	3.1496	0.00297679	0.0118843	-1.70406	t0	resvssens
MGRN1	ENSG00000102858	MGRN1	GO:0000209	23295	0.852152	6.20085	5.33165	3.42128e-06	4.86503e-05	3.79294	t0	resvssens
ZNF677	ENSG00000197928	ZNF677	GO:0000981	342926	3.74939	-3.45646	2.05299	0.0462087	0.104664	-3.88478	t0	resvssens
EFNA1	ENSG00000169242	EFNA1	GO:0000122	1942	1.51658	5.76812	3.64605	0.000715788	0.00377502	-1.39364	t0	resvssens
FAM133A	ENSG00000179083	FAM133A	GO:0005515	286499	3.24469	-3.43396	2.25205	0.0294965	0.0737412	-3.52567	t0	resvssens
RP11-353N14.2	ENSG00000262772	RP11-353N14.2			1.94762	-1.30068	3.10953	0.00332531	0.0130357	-1.80715	t0	resvssens
TMCO1	ENSG00000143183	TMCO1	GO:0000139	54499	0.733908	6.64834	5.88851	5.36545e-07	1.02608e-05	5.60598	t0	resvssens
RP11-383C5.4	ENSG00000224023	RP11-383C5.4		399821	1.57896	0.303798	3.54206	0.000972217	0.00483428	-0.880743	t0	resvssens
ADPRHL1	ENSG00000153531	ADPRHL1	GO:0000287	113622	1.42033	2.54902	3.78401	0.000474181	0.00269135	-0.46706	t0	resvssens
TMEM87A	ENSG00000103978	TMEM87A	GO:0005829	25963	0.742705	6.41105	5.82809	6.56504e-07	1.21787e-05	5.40348	t0	resvssens
CMTM3	ENSG00000140931	CMTM3	GO:0001835	123920	3.12673	-0.118359	2.29399	0.0267541	0.068067	-3.63613	t0	resvssens
RP11-1275H24.2	ENSG00000272953	RP11-1275H24.2			1.70566	-1.70765	3.36876	0.00160541	0.00725632	-1.16882	t0	resvssens
RP11-672A2.1	ENSG00000254761	RP11-672A2.1			2.04951	-2.70309	2.99317	0.00456811	0.0167039	-2.1078	t0	resvssens
PDPK1	ENSG00000140992	PDPK1	GO:0002223	5170	0.718503	6.35956	5.95609	4.28075e-07	8.55901e-06	5.8338	t0	resvssens
RALA	ENSG00000006451	RALA	GO:0001843	5898	0.886348	6.95459	5.15513	6.12496e-06	7.86741e-05	3.18375	t0	resvssens
RP11-127B16.1	ENSG00000220908	RP11-127B16.1			3.2426	-3.36723	2.23823	0.0304537	0.0757035	-3.55028	t0	resvssens
C4orf36	ENSG00000163633	C4orf36		132989	1.25357	1.90861	4.0837	0.000189993	0.00127169	0.489683	t0	resvssens
BTN2A2	ENSG00000124508	BTN2A2	GO:0005102	10385	1.36759	3.40553	3.86391	0.000372524	0.00222644	-0.432492	t0	resvssens
PGM3	ENSG00000013375	PGM3	GO:0000287	5238	0.94288	6.44709	4.92766	1.29057e-05	0.000142763	2.45563	t0	resvssens
F10	ENSG00000126218	F10	GO:0004252	2159	1.75219	1.28658	3.29693	0.00196976	0.008573	-1.58608	t0	resvssens
HAP1	ENSG00000173805	HAP1	GO:0005102	9001	1.69692	1.44441	3.36024	0.001645	0.00739816	-1.43236	t0	resvssens
ENG	ENSG00000106991	ENG	GO:0001300	2022	1.92683	-1.49589	3.1002	0.00341186	0.0133171	-1.81086	t0	resvssens
TAP1	ENSG00000168394	TAP1	GO:0002250	6890	1.20742	6.15223	4.16788	0.000146298	0.00103331	0.122158	t0	resvssens
FAM3C	ENSG00000196937	FAM3C	GO:0002576	10447	0.806042	3.96078	5.46194	2.22186e-06	3.36916e-05	4.48722	t0	resvssens
ABCA11P	ENSG00000251595	ABCA11P	GO:0005319	79963	1.69829	-1.68699	3.34662	0.00171022	0.00763539	-1.21824	t0	resvssens
NPSR1-AS1	ENSG00000197085	NPSR1-AS1		404744	2.19458	-0.693379	2.84345	0.00681088	0.0230459	-2.63391	t0	resvssens
NAPB	ENSG00000125814	NAPB	GO:0005483	63908	0.965473	4.18761	4.81915	1.83706e-05	0.000190199	2.33029	t0	resvssens
PLOD3	ENSG00000106397	PLOD3	GO:0001701	8985	0.915666	7.16554	4.98981	1.05349e-05	0.00012129	2.63875	t0	resvssens
DSG1	ENSG00000134760	DSG1	GO:0001533	1828	2.33799	-1.84423	2.72495	0.00927189	0.0294047	-2.66518	t0	resvssens
CTBS	ENSG00000117151	CTBS	GO:0004568	1486	0.921664	4.1546	4.95906	1.16484e-05	0.000131313	2.76778	t0	resvssens
PLA2R1	ENSG00000153246	PLA2R1	GO:0001816	22925	2.20254	4.2862	2.82884	0.00707747	0.0237696	-3.27234	t0	resvssens
SOX9	ENSG00000125398	SOX9	GO:0000978	6662	0.679103	7.55588	6.12005	2.47376e-07	5.44831e-06	6.32687	t0	resvssens
CDH1	ENSG00000039068	CDH1	GO:0000902	999	0.727816	9.75541	5.8229	6.67978e-07	1.23246e-05	5.3096	t0	resvssens
RP11-638I8.1	ENSG00000272556	RP11-638I8.1			2.48036	-1.94215	2.62036	0.0121016	0.0362901	-2.84542	t0	resvssens
GSDMB	ENSG00000073605	GSDMB	GO:0001786	55876	1.795	5.6218	3.21096	0.00250921	0.0104004	-2.54399	t0	resvssens
HCG27	ENSG00000206344	HCG27		253018	1.94451	-0.932293	3.05048	0.00390976	0.0147791	-2.01848	t0	resvssens
AIM1	ENSG00000112297	AIM1	GO:0003674	202	1.11319	6.46672	4.35519	8.12779e-05	0.000639145	0.671545	t0	resvssens
CD164	ENSG00000135535	CD164	GO:0005515	8763	0.955686	8.88459	4.818	1.84391e-05	0.000190793	2.05125	t0	resvssens
DAK	ENSG00000149476	DAK	GO:0004371	26007	0.856279	5.90001	5.19418	5.38615e-06	7.07758e-05	3.36677	t0	resvssens
C6orf223	ENSG00000181577	C6orf223		221416	1.34859	6.11281	3.84659	0.000392591	0.00231715	-0.861349	t0	resvssens
FADS2	ENSG00000134824	FADS2	GO:0004768	9415	2.36954	7.02156	2.68417	0.0102935	0.0319526	-3.93955	t0	resvssens
IZUMO1	ENSG00000182264	IZUMO1	GO:0002080	284359	3.32969	-0.62271	2.16439	0.0360494	0.0862959	-3.98568	t0	resvssens
ARHGEF26	ENSG00000114790	ARHGEF26	GO:0001726	26084	0.918015	4.1432	4.93813	1.24723e-05	0.000139046	2.77102	t0	resvssens
RNF38	ENSG00000137075	RNF38	GO:0004842	152006	0.995751	6.01586	4.67402	2.93749e-05	0.000281983	1.6954	t0	resvssens
COL17A1	ENSG00000065618	COL17A1	GO:0005201	1308	2.62536	5.78528	2.50927	0.0159579	0.0451218	-4.18275	t0	resvssens
RP11-477H21.2	ENSG00000269887	RP11-477H21.2			1.67609	-1.34072	3.33388	0.00177348	0.00786454	-1.34782	t0	resvssens
RBP5	ENSG00000139194	RBP5	GO:0005501	83758	2.20344	-2.17343	2.80306	0.00757195	0.0251396	-2.51322	t0	resvssens
KLC4	ENSG00000137171	KLC4	GO:0003777	89953	1.46619	5.15576	3.62561	0.000760415	0.00395199	-1.40001	t0	resvssens
FPGT-TNNI3K	ENSG00000259030	FPGT-TNNI3K		100526835	1.96163	-2.71016	3.01299	0.00432948	0.0159933	-2.03516	t0	resvssens
AMIGO2	ENSG00000139211	AMIGO2	GO:0005515	347902	1.65783	2.26268	3.3509	0.00168946	0.0075624	-1.61454	t0	resvssens
FAM8A1	ENSG00000137414	FAM8A1	GO:0016021	51439	0.97009	5.99816	4.73829	2.38719e-05	0.000237817	1.88556	t0	resvssens
MT-ATP6	ENSG00000198899	MT-ATP6	GO:0005515	4508	0.997371	11.1967	4.64983	3.17544e-05	0.000299786	1.4915	t0	resvssens
MSMO1	ENSG00000052802	MSMO1	GO:0000254	6307	0.901978	7.17413	4.97038	1.12255e-05	0.000127215	2.56237	t0	resvssens
EFEMP2	ENSG00000172638	EFEMP2	GO:0005201	30008	1.74731	1.21507	3.23931	0.00231745	0.00975903	-1.89294	t0	resvssens
CYP4F2	ENSG00000186115	CYP4F2	GO:0000038	8529	2.89023	2.74305	2.35201	0.0233362	0.0610949	-4.16245	t0	resvssens
C10orf54	ENSG00000107738	C10orf54	GO:0005886	64115	1.73887	4.43339	3.24385	0.00228808	0.0096734	-2.28444	t0	resvssens
CYTH3	ENSG00000008256	CYTH3	GO:0000139	9265	1.13367	5.89726	4.26061	0.000109474	0.000814876	0.428061	t0	resvssens
CCPG1	ENSG00000260916	CCPG1	GO:0003674	9236	1.01301	3.0696	4.59012	3.84685e-05	0.000349501	1.74206	t0	resvssens
BTN3A2	ENSG00000186470	BTN3A2	GO:0002456	11118	1.35416	4.18493	3.79919	0.000453	0.00259864	-0.809156	t0	resvssens
PLEKHB2	ENSG00000115762	PLEKHB2	GO:0005515	55041	0.802063	7.87792	5.35224	3.19594e-06	4.60575e-05	3.79822	t0	resvssens
IMPACT	ENSG00000154059	IMPACT	GO:0000122	55364	0.807291	5.10839	5.31859	3.57232e-06	5.03962e-05	3.84767	t0	resvssens
GLDN	ENSG00000186417	GLDN	GO:0005581	342035	1.83053	0.20186	3.11749	0.00325315	0.0127909	-2.01377	t0	resvssens
RP11-1220K2.2	ENSG00000257743	RP11-1220K2.2		93432	1.65582	6.1606	3.32212	0.00183384	0.00809133	-2.28495	t0	resvssens
CTD-2006H14.2	ENSG00000271971	CTD-2006H14.2			1.20592	-0.502382	4.06002	0.000204421	0.00135293	0.557613	t0	resvssens
RP13-516M14.1	ENSG00000260563	RP13-516M14.1			0.935557	1.84077	4.7983	1.96561e-05	0.000201802	2.56796	t0	resvssens
TYW1B	ENSG00000254184	TYW1B			1.50188	2.06795	3.52736	0.0010149	0.00500039	-1.11889	t0	resvssens
AC016629.8	ENSG00000267858	AC016629.8		100131691	1.28529	0.321268	3.89678	0.000337142	0.00204856	0.121704	t0	resvssens
FAXDC2	ENSG00000170271	FAXDC2	GO:0000254	10826	2.27641	0.623802	2.70751	0.0096968	0.0304424	-3.05573	t0	resvssens
MED28	ENSG00000118579	MED28	GO:0003779	80306	0.524617	6.33961	7.20465	6.62426e-09	2.65357e-07	9.96891	t0	resvssens
MICALCL	ENSG00000133808	MICALCL			1.42539	1.89602	3.64216	0.00072409	0.00380825	-0.79824	t0	resvssens
GET4	ENSG00000239857	GET4	GO:0005515	51608	1.49144	3.77722	3.53699	0.000986731	0.00489509	-1.37814	t0	resvssens
CTD-2541M15.1	ENSG00000249898	CTD-2541M15.1			1.87797	-1.559	3.05286	0.0038844	0.0147222	-2.01611	t0	resvssens
SDR42E1	ENSG00000184860	SDR42E1	GO:0003854	93517	1.45378	3.48955	3.58577	0.000855196	0.00433672	-1.165	t0	resvssens
SLC37A1	ENSG00000160190	SLC37A1	GO:0005789	54020	1.27546	5.95507	3.89799	0.000335898	0.00204317	-0.644151	t0	resvssens
RP11-968O1.5	ENSG00000256139	RP11-968O1.5			1.15342	0.468733	4.15643	0.000151605	0.00106186	0.774691	t0	resvssens
CALU	ENSG00000128595	CALU	GO:0005509	813	0.738812	7.74145	5.60401	1.38571e-06	2.28956e-05	4.61657	t0	resvssens
PSMB8	ENSG00000204264	PSMB8	GO:0000165	5696	1.65946	5.65644	3.29519	0.0019795	0.00860661	-2.29543	t0	resvssens
TLR5	ENSG00000187554	TLR5	GO:0002755	7100	1.78951	1.16034	3.13917	0.00306406	0.0121657	-2.11269	t0	resvssens
RP11-1267H10.4	ENSG00000248635	RP11-1267H10.4			2.20877	-0.937703	2.74594	0.00878328	0.0282252	-2.70164	t0	resvssens
IL1RAP	ENSG00000196083	IL1RAP	GO:0002114	3556	0.938145	3.64978	4.75603	2.25403e-05	0.000226394	2.24723	t0	resvssens
NNT	ENSG00000112992	NNT	GO:0001933	23530	0.945376	6.38529	4.73212	2.43524e-05	0.00024162	1.84591	t0	resvssens
CARD6	ENSG00000132357	CARD6	GO:0005515	84674	2.23859	0.0169114	2.71756	0.00944973	0.0298472	-2.69699	t0	resvssens
C9orf96	ENSG00000198870	C9orf96	GO:0004674	169436	1.84752	-0.319051	3.06886	0.00371822	0.0142564	-2.0209	t0	resvssens
ARF1	ENSG00000143761	ARF1	GO:0000139	375	0.632666	9.16717	6.2241	1.74642e-07	4.08252e-06	6.6451	t0	resvssens
ADD1	ENSG00000087274	ADD1	GO:0000902	118	0.490658	7.41072	7.51115	2.4041e-09	1.12553e-07	10.9511	t0	resvssens
RP11-46C24.7	ENSG00000259877	RP11-46C24.7			1.75951	1.46899	3.16011	0.00289128	0.0116187	-1.95727	t0	resvssens
RHBDD2	ENSG00000005486	RHBDD2	GO:0000139	57414	0.731754	6.70096	5.60765	1.36904e-06	2.2709e-05	4.66217	t0	resvssens
ENKD1	ENSG00000124074	ENKD1	GO:0005515	84080	0.742768	3.55576	5.54138	1.7066e-06	2.69268e-05	4.77751	t0	resvssens
CNTFR	ENSG00000122756	CNTFR	GO:0001967	1271	2.27278	0.311167	2.68134	0.010368	0.0321257	-2.98225	t0	resvssens
RP11-220I1.1	ENSG00000233137	RP11-220I1.1			0.897556	6.81459	4.87007	1.55688e-05	0.000166941	2.26389	t0	resvssens
WDR59	ENSG00000103091	WDR59	GO:0005515	79726	0.598238	6.33753	6.4505	8.18666e-08	2.15481e-06	7.46494	t0	resvssens
DOCK9-AS2	ENSG00000260992	DOCK9-AS2			1.22088	0.677271	3.97867	0.000262553	0.00167306	0.301418	t0	resvssens
OTC	ENSG00000036473	OTC	GO:0000050	5009	3.06732	-1.69203	2.21619	0.0320369	0.0786977	-3.63332	t0	resvssens
PAX8	ENSG00000125618	PAX8	GO:0000978	7849	1.5284	3.43538	3.44082	0.00130498	0.00613973	-1.58243	t0	resvssens
ADIPOR1	ENSG00000159346	ADIPOR1	GO:0005886	51094	0.737942	7.23886	5.54988	1.65906e-06	2.62979e-05	4.45737	t0	resvssens
RP11-533E19.7	ENSG00000272906	RP11-533E19.7			1.46303	-0.411518	3.53384	0.000995861	0.00492044	-0.855112	t0	resvssens
RRAS	ENSG00000126458	RRAS	GO:0002521	6237	1.17344	4.42929	4.06722	0.000199924	0.00132934	-0.022807	t0	resvssens
HSPB6	ENSG00000004776	HSPB6	GO:0005212	126393	1.30617	0.944829	3.79232	0.000462467	0.0026441	-0.293216	t0	resvssens
MAP3K14-AS1	ENSG00000267278	MAP3K14-AS1			1.04312	2.37233	4.38176	7.47274e-05	0.000596392	1.23304	t0	resvssens
PLA2G4D	ENSG00000159337	PLA2G4D	GO:0004623	283748	2.30944	-2.70591	2.63829	0.011566	0.0349728	-2.79879	t0	resvssens
BTN3A3	ENSG00000111801	BTN3A3	GO:0002456	10384	1.50252	2.22979	3.46377	0.00122115	0.00581394	-1.42606	t0	resvssens
SLC16A11	ENSG00000174326	SLC16A11	GO:0005515	162515	1.38868	0.0412072	3.6373	0.00073457	0.00384919	-0.58365	t0	resvssens
TAB3-AS1	ENSG00000231542	TAB3-AS1			2.33691	-3.11178	2.61383	0.0123021	0.0367626	-2.83379	t0	resvssens
GPR19	ENSG00000183150	GPR19	GO:0004930	2842	1.4289	0.992579	3.56936	0.000897444	0.00451224	-0.87885	t0	resvssens
PNPLA8	ENSG00000135241	PNPLA8	GO:0000139	50640	0.935252	5.13367	4.70389	2.66774e-05	0.000262258	1.8559	t0	resvssens
RAB33B	ENSG00000172007	RAB33B	GO:0000045	83452	0.805739	3.26996	5.19536	5.36511e-06	7.05535e-05	3.67218	t0	resvssens
RP11-389C8.3	ENSG00000272365	RP11-389C8.3			1.68506	-1.667	3.21075	0.00251068	0.0104015	-1.56627	t0	resvssens
SEC61G	ENSG00000132432	SEC61G	GO:0005515	23480	0.72103	5.87902	5.59762	1.41549e-06	2.3288e-05	4.6824	t0	resvssens
RAC1	ENSG00000136238	RAC1	GO:0000139	5879	0.868722	8.347	4.92441	1.3043e-05	0.000143817	2.40006	t0	resvssens
FAM132A	ENSG00000184163	FAM132A	GO:0005179	388581	1.85944	-0.125837	3.01103	0.00435261	0.0160564	-2.25303	t0	resvssens
ASPH	ENSG00000198363	ASPH	GO:0004597	444	0.772621	8.70545	5.33594	3.37308e-06	4.8205e-05	3.72216	t0	resvssens
PRMT2	ENSG00000160310	PRMT2	GO:0003713	3275	0.714414	6.00517	5.628	1.27937e-06	2.15132e-05	4.7664	t0	resvssens
CDK2AP2	ENSG00000167797	CDK2AP2	GO:0005515	10263	0.732666	6.07346	5.52662	1.79245e-06	2.81518e-05	4.41965	t0	resvssens
RP5-1198O20.4	ENSG00000230615	RP5-1198O20.4			1.6835	-0.840852	3.20666	0.00253954	0.0104957	-1.75769	t0	resvssens
APOL1	ENSG00000100342	APOL1	GO:0005254	8542	1.51555	2.16385	3.42683	0.00135877	0.00634745	-1.38768	t0	resvssens
ST5	ENSG00000166444	ST5	GO:0005886	6764	1.1887	5.12554	3.99994	0.000245964	0.00158324	-0.257981	t0	resvssens
AC009506.1	ENSG00000224152	AC009506.1			1.05783	1.0737	4.31223	9.30733e-05	0.000714201	1.24269	t0	resvssens
ENTPD2	ENSG00000054179	ENTPD2	GO:0005524	954	1.46705	3.92487	3.49615	0.00111158	0.0053896	-1.57212	t0	resvssens
AJUBA	ENSG00000129474	AJUBA	GO:0000086	84962	0.81864	6.05313	5.1214	6.84337e-06	8.6132e-05	3.09667	t0	resvssens
C1D	ENSG00000197223	C1D	GO:0000176	10438	0.839829	3.38298	5.02801	9.29683e-06	0.000109712	3.15582	t0	resvssens
CD1D	ENSG00000158473	CD1D	GO:0001916	912	2.2756	-2.00217	2.6436	0.0114117	0.0346025	-2.79526	t0	resvssens
POT1	ENSG00000128513	POT1	GO:0000781	25913	0.930986	4.85467	4.69032	2.78715e-05	0.000270583	1.84616	t0	resvssens
S100A1	ENSG00000160678	S100A1	GO:0000122	6271	2.27902	-2.99737	2.63821	0.0115685	0.0349728	-2.80632	t0	resvssens
ALMS1-IT1	ENSG00000230002	ALMS1-IT1		100874291	1.30311	0.664754	3.76121	0.000507794	0.00284162	-0.377449	t0	resvssens
TREX1	ENSG00000213689	TREX1	GO:0000287	11277	1.09251	2.78379	4.2142	0.000126605	0.000919224	0.755589	t0	resvssens
HLA-F-AS1	ENSG00000214922	HLA-F-AS1		285830	2.06381	0.649725	2.81236	0.00739007	0.0246936	-2.84015	t0	resvssens
NARF	ENSG00000141562	NARF	GO:0005521	26502	0.826205	5.28297	5.0776	7.90208e-06	9.66467e-05	3.03375	t0	resvssens
UNC13D	ENSG00000092929	UNC13D	GO:0002432	201294	2.68565	1.4598	2.37765	0.021955	0.058199	-3.7609	t0	resvssens
CTB-131B5.5	ENSG00000254363	CTB-131B5.5		101929719	2.28007	-0.735112	2.6329	0.0117246	0.0353389	-2.86556	t0	resvssens
PPP1R3B	ENSG00000173281	PPP1R3B	GO:0000164	79660	1.51291	4.61997	3.41656	0.00139958	0.00649097	-1.93264	t0	resvssens
TSPAN7	ENSG00000156298	TSPAN7	GO:0005887	7102	0.693555	4.94774	5.71171	9.68007e-07	1.69599e-05	5.11717	t0	resvssens
FAM96B	ENSG00000166595	FAM96B	GO:0005515	51647	0.541177	6.22575	6.81452	2.42577e-08	7.72596e-07	8.68097	t0	resvssens
U47924.31	ENSG00000272173	U47924.31			1.91703	-2.12414	2.9368	0.00531605	0.0189299	-2.15832	t0	resvssens
ZC3H11A	ENSG00000058673	ZC3H11A	GO:0000346	9877	0.688497	7.1005	5.73169	9.05601e-07	1.59809e-05	5.05124	t0	resvssens
GPR115	ENSG00000153294	GPR115	GO:0004930	221393	2.56191	1.87688	2.44165	0.0188229	0.0514074	-3.6158	t0	resvssens
CCDC154	ENSG00000197599	CCDC154	GO:0005769	645811	1.88943	-0.636657	2.96096	0.00498246	0.0179207	-2.2295	t0	resvssens
TRIM16	ENSG00000221926	TRIM16	GO:0003677	10626	1.21091	3.51418	3.93179	0.000303033	0.00188269	-0.22563	t0	resvssens
BANF1P2	ENSG00000230306	BANF1P2			1.76792	-2.19311	3.08961	0.00351257	0.0136326	-1.85159	t0	resvssens
RP3-467N11.1	ENSG00000260000	RP3-467N11.1			1.7571	0.323012	3.10138	0.00340077	0.013292	-1.95957	t0	resvssens
RP11-395B7.7	ENSG00000260336	RP11-395B7.7			1.12423	5.00322	4.11877	0.000170428	0.00116848	0.0414151	t0	resvssens
FRK	ENSG00000111816	FRK	GO:0000122	2444	0.996691	5.21658	4.45444	5.93359e-05	0.000493794	1.07557	t0	resvssens
SERINC1	ENSG00000111897	SERINC1	GO:0005515	57515	1.18888	7.27735	3.9688	0.000270614	0.00171867	-0.523854	t0	resvssens
ARIH1	ENSG00000166233	ARIH1	GO:0000151	25820	0.597202	6.40304	6.31238	1.29965e-07	3.16779e-06	6.99958	t0	resvssens
RP11-142I20.1	ENSG00000267313	RP11-142I20.1		641516	3.87887	-3.43408	1.86474	0.0690736	0.142544	-4.19414	t0	resvssens
CHODL	ENSG00000154645	CHODL	GO:0005737	140578	3.18559	-3.47244	2.1201	0.0398259	0.0933284	-3.76885	t0	resvssens
RP11-252A24.7	ENSG00000260539	RP11-252A24.7			0.802513	4.67645	5.12998	6.65321e-06	8.42059e-05	3.25995	t0	resvssens
PRSS53	ENSG00000151006	PRSS53	GO:0004252	339105	1.19789	0.406089	3.93059	0.00030414	0.0018882	0.175769	t0	resvssens
RP11-42O15.3	ENSG00000271992	RP11-42O15.3			2.311	-2.17345	2.587	0.0131588	0.038795	-2.98353	t0	resvssens
GCOM1	ENSG00000137878	GCOM1		145781	1.44484	1.20088	3.48438	0.00115026	0.00555045	-1.16411	t0	resvssens
CTB-131K11.1	ENSG00000266469	CTB-131K11.1			1.89368	-0.0945761	2.93424	0.00535255	0.0190243	-2.39489	t0	resvssens
CALM2	ENSG00000143933	CALM2	GO:0000922	805	0.522204	8.54934	6.91052	1.76134e-08	5.94985e-07	8.93873	t0	resvssens
ZNF385C	ENSG00000187595	ZNF385C	GO:0003676	201181	1.42197	0.358511	3.51272	0.00105918	0.00517952	-1.02649	t0	resvssens
MST1	ENSG00000173531	MST1	GO:0004252	4485	1.4132	1.7849	3.52406	0.00102472	0.00503478	-1.12295	t0	resvssens
CYorf17	ENSG00000183146	CYorf17			2.77616	-4.06926	2.29532	0.0266712	0.0679109	-3.43778	t0	resvssens
NAB1	ENSG00000138386	NAB1	GO:0001958	4664	0.695276	6.03757	5.62387	1.29708e-06	2.17471e-05	4.75208	t0	resvssens
CD81	ENSG00000110651	CD81	GO:0000187	975	0.632351	8.13496	6.00757	3.60386e-07	7.49889e-06	5.94826	t0	resvssens
KIAA1324	ENSG00000116299	KIAA1324	GO:0000045	57535	1.21478	6.45783	3.87718	0.000357826	0.00215513	-0.775385	t0	resvssens
DDC	ENSG00000132437	DDC	GO:0004058	1644	1.14718	6.93998	4.02015	0.000231151	0.00150388	-0.359039	t0	resvssens
SMAD3	ENSG00000166949	SMAD3	GO:0000122	4088	1.07227	5.87705	4.19525	0.000134325	0.000963441	0.216958	t0	resvssens
RP5-977B1.7	ENSG00000232907	RP5-977B1.7		101926987	2.02933	-1.58851	2.79639	0.00770482	0.0254923	-2.54155	t0	resvssens
AC073842.19	ENSG00000235077	AC073842.19			2.07986	-2.05445	2.75212	0.00864404	0.0278885	-2.61124	t0	resvssens
HLA-L	ENSG00000243753	HLA-L		3139	1.8639	2.97896	2.94818	0.00515635	0.0184494	-2.8168	t0	resvssens
DNAJB2	ENSG00000135924	DNAJB2	GO:0000502	3300	1.18691	5.59736	3.92706	0.000307434	0.00190507	-0.527759	t0	resvssens
MYOZ3	ENSG00000164591	MYOZ3	GO:0003779	91977	2.42083	-1.48002	2.49282	0.0166158	0.0465519	-3.17848	t0	resvssens
PLD3	ENSG00000105223	PLD3	GO:0004630	23646	0.765079	6.83015	5.2484	4.50442e-06	6.1208e-05	3.48806	t0	resvssens
SH3BP2	ENSG00000087266	SH3BP2	GO:0001784	6452	0.884694	5.94341	4.75318	2.27496e-05	0.000228229	1.94961	t0	resvssens
PCAT6	ENSG00000228288	PCAT6		100506696	1.19722	0.903343	3.89592	0.00033802	0.00205317	0.00198482	t0	resvssens
BUD31	ENSG00000106245	BUD31	GO:0000398	8896	0.630427	6.32408	5.98623	3.87047e-07	7.88591e-06	5.93475	t0	resvssens
TMEM168	ENSG00000146802	TMEM168	GO:0016021	64418	0.590008	5.96066	6.27038	1.49583e-07	3.58978e-06	6.89828	t0	resvssens
HECA	ENSG00000112406	HECA	GO:0003674	51696	0.941429	5.81847	4.54937	4.38338e-05	0.00038796	1.30615	t0	resvssens
LINC00365	ENSG00000224511	LINC00365		100874146	2.26716	0.0515005	2.59141	0.0130145	0.0384291	-3.21279	t0	resvssens
TULP4	ENSG00000130338	TULP4	GO:0005737	56995	0.838281	5.5641	4.90793	1.37631e-05	0.000150019	2.46689	t0	resvssens
RP11-517C16.2	ENSG00000261286	RP11-517C16.2		105371374	1.44059	-0.165486	3.45159	0.00126499	0.00598606	-1.05513	t0	resvssens
RP11-142A22.4	ENSG00000272727	RP11-142A22.4		105377466	2.83956	-3.16864	2.2465	0.0298778	0.0745313	-3.55152	t0	resvssens
SIDT2	ENSG00000149577	SIDT2	GO:0000902	51092	1.00403	4.90542	4.34833	8.30573e-05	0.000650451	0.76572	t0	resvssens
RP11-169F17.1	ENSG00000263711	RP11-169F17.1		400655	5.3373	-2.69644	1.48068	0.146006	0.251489	-4.78363	t0	resvssens
VSTM5	ENSG00000214376	VSTM5	GO:0005886	387804	2.61017	-1.24248	2.36656	0.0225429	0.0594906	-3.35173	t0	resvssens
TMEM243	ENSG00000135185	TMEM243	GO:0016021	79161	0.669259	4.9597	5.71749	9.49528e-07	1.66702e-05	5.15807	t0	resvssens
MAPK7	ENSG00000166484	MAPK7	GO:0000165	5598	0.783546	3.99186	5.13506	6.54291e-06	8.31081e-05	3.42968	t0	resvssens
RP11-445H22.4	ENSG00000244558	RP11-445H22.4			2.22328	-0.687628	2.61659	0.0122172	0.0365598	-3.0494	t0	resvssens
SPAG5-AS1	ENSG00000227543	SPAG5-AS1			2.15508	-2.58402	2.66893	0.0107012	0.032932	-2.78002	t0	resvssens
GBAS	ENSG00000146729	GBAS	GO:0005515	2631	0.88624	7.00194	4.72063	2.52738e-05	0.000249606	1.78215	t0	resvssens
C9orf117	ENSG00000160401	C9orf117	GO:0005829	286207	2.07888	-2.19474	2.73034	0.00914412	0.0291235	-2.61172	t0	resvssens
BST1	ENSG00000109743	BST1	GO:0001931	683	1.30952	0.0838093	3.65881	0.00068922	0.00366297	-0.492627	t0	resvssens
WNT10A	ENSG00000135925	WNT10A	GO:0001942	80326	3.46537	-0.433563	1.97162	0.0551291	0.120122	-4.21653	t0	resvssens
WASH4P	ENSG00000234769	WASH4P			1.66368	-1.29147	3.14129	0.00304616	0.0121062	-1.7533	t0	resvssens
FAM200B	ENSG00000237765	FAM200B	GO:0005654	285550	0.981693	3.99852	4.40295	6.98771e-05	0.000566924	1.13421	t0	resvssens
RP11-119B16.2	ENSG00000229539	RP11-119B16.2			1.3817	-0.958888	3.52619	0.00101838	0.00501578	-0.823871	t0	resvssens
AC004893.11	ENSG00000242687	AC004893.11			1.23415	0.956785	3.78918	0.000466862	0.00266396	-0.256325	t0	resvssens
AC091133.1	ENSG00000230532	AC091133.1			2.02625	-2.32666	2.7655	0.00834969	0.0271587	-2.55994	t0	resvssens
AC098973.2	ENSG00000225548	AC098973.2		105377007	2.68654	-3.79752	2.31205	0.0256454	0.0660207	-3.40793	t0	resvssens
HSPA5	ENSG00000044574	HSPA5	GO:0001554	3309	0.888546	9.70698	4.68661	2.82068e-05	0.000273528	1.62206	t0	resvssens
HLA-C	ENSG00000204525	HLA-C	GO:0000139	3107	0.930963	8.88475	4.53636	4.56955e-05	0.000400026	1.16428	t0	resvssens
RP11-284F21.10	ENSG00000272405	RP11-284F21.10			1.22663	4.74936	3.7912	0.000464034	0.00265129	-0.885195	t0	resvssens
LINC00278	ENSG00000231535	LINC00278		100873962	3.21809	-3.70539	2.05556	0.0459491	0.104242	-3.8673	t0	resvssens
PHF1	ENSG00000112511	PHF1	GO:0003700	5252	1.05471	5.02461	4.1762	0.00014255	0.00101247	0.210965	t0	resvssens
TMEM106B	ENSG00000106460	TMEM106B	GO:0003674	54664	0.914873	6.53162	4.58462	3.91534e-05	0.000354034	1.38214	t0	resvssens
HIST1H2AC	ENSG00000180573	HIST1H2AC	GO:0000786	8334	1.75907	5.02979	3.00997	0.00436508	0.016092	-3.00626	t0	resvssens
SLC38A11	ENSG00000169507	SLC38A11	GO:0003333	151258	2.64177	0.851912	2.3285	0.0246707	0.0639534	-3.79782	t0	resvssens
SLC25A34	ENSG00000162461	SLC25A34	GO:0001835	284723	2.24525	-0.637196	2.57955	0.0134065	0.039403	-3.02145	t0	resvssens
FLCN	ENSG00000154803	FLCN	GO:0000122	201163	0.977346	4.34721	4.38274	7.44949e-05	0.000595091	0.981088	t0	resvssens
GNRHR2	ENSG00000211451	GNRHR2	GO:0004968	114814	1.18579	-0.1259	3.87	0.00036571	0.00219644	0.0252402	t0	resvssens
USP27X-AS1	ENSG00000234390	USP27X-AS1		158572	2.06631	-0.320291	2.71776	0.00944478	0.0298426	-2.86275	t0	resvssens
AGER	ENSG00000204305	AGER	GO:0001540	177	0.997566	1.19013	4.3216	9.03662e-05	0.000697175	1.18029	t0	resvssens
PRR15L	ENSG00000167183	PRR15L		79170	0.95698	6.41455	4.43871	6.23794e-05	0.000512648	0.920884	t0	resvssens
SYPL1	ENSG00000008282	SYPL1	GO:0005887	6856	0.799935	7.24208	5.00494	1.00261e-05	0.00011671	2.69035	t0	resvssens
RP11-423O2.5	ENSG00000234978	RP11-423O2.5			1.95759	-0.448302	2.81197	0.00739753	0.0247137	-2.55054	t0	resvssens
B3GALT5	ENSG00000183778	B3GALT5	GO:0000139	10317	2.28101	2.46207	2.54815	0.0144962	0.041795	-3.58203	t0	resvssens
RP11-262H14.1	ENSG00000238113	RP11-262H14.1		103352539	1.90209	-0.973275	2.86105	0.00650213	0.0222428	-2.36024	t0	resvssens
TEX21P	ENSG00000234911	TEX21P			1.94945	-1.97835	2.81728	0.00729547	0.0244347	-2.45998	t0	resvssens
CEPT1	ENSG00000134255	CEPT1	GO:0004142	10390	0.522182	5.77232	6.73214	3.19344e-08	9.80639e-07	8.42186	t0	resvssens
LINC00508	ENSG00000256971	LINC00508			3.47108	-3.5935	1.9449	0.0583654	0.125278	-4.05599	t0	resvssens
EFCAB13	ENSG00000178852	EFCAB13		124989	1.50463	0.679175	3.31099	0.00189277	0.00829691	-1.51672	t0	resvssens
DENND1B	ENSG00000213047	DENND1B	GO:0005829	163486	0.984672	4.063	4.34113	8.49685e-05	0.00066209	0.897975	t0	resvssens
RP11-8L2.1	ENSG00000250546	RP11-8L2.1		101928978	2.11959	-2.57016	2.66119	0.0109137	0.0334239	-2.77901	t0	resvssens
HTR2C	ENSG00000147246	HTR2C	GO:0001587	3358	3.41129	-3.61837	1.96666	0.0557181	0.121041	-4.01911	t0	resvssens
LRRC43	ENSG00000158113	LRRC43		254050	1.16534	-0.244429	3.8929	0.000341139	0.00206917	0.111871	t0	resvssens
SLC6A10P	ENSG00000214617	SLC6A10P		386757	4.47444	-2.99946	1.6425	0.107803	0.200326	-4.54143	t0	resvssens
MTPN	ENSG00000105887	MTPN	GO:0005634	136319	0.609813	7.9366	6.00386	3.64882e-07	7.56016e-06	5.93834	t0	resvssens
RPA3	ENSG00000106399	RPA3	GO:0000082	6119	0.912107	5.41129	4.56119	4.22056e-05	0.000377252	1.39106	t0	resvssens
NCOR1	ENSG00000141027	NCOR1	GO:0000118	9611	0.770348	7.51284	5.10816	7.14763e-06	8.94262e-05	3.007	t0	resvssens
RTN3P1	ENSG00000251333	RTN3P1			1.59203	-1.77866	3.18358	0.00270856	0.0110208	-1.62664	t0	resvssens
MCOLN2	ENSG00000153898	MCOLN2	GO:0002250	255231	2.35385	1.92055	2.4836	0.0169952	0.0474134	-3.5509	t0	resvssens
AKR1CL1	ENSG00000196326	AKR1CL1			2.42769	-2.56	2.43402	0.0191738	0.0521991	-3.23344	t0	resvssens
KIF5C	ENSG00000168280	KIF5C	GO:0003777	3800	1.86854	1.6919	2.87402	0.00628286	0.021638	-2.71663	t0	resvssens
ZC3H7A	ENSG00000122299	ZC3H7A	GO:0003723	29066	0.672008	5.89567	5.59179	1.4432e-06	2.36192e-05	4.64752	t0	resvssens
RP11-138A9.2	ENSG00000273319	RP11-138A9.2			1.79677	-0.649454	2.944	0.00521444	0.0186261	-2.35223	t0	resvssens
RAD51-AS1	ENSG00000245849	RAD51-AS1		100505648	1.18664	2.19643	3.83054	0.000412117	0.00241423	-0.334895	t0	resvssens
MMP28	ENSG00000129270	MMP28			2.02483	1.26787	2.72711	0.00922035	0.0292766	-3.17178	t0	resvssens
B3GNT1	ENSG00000174684	B3GNT1	GO:0000139	11041	0.626302	4.57344	5.8626	5.85052e-07	1.10406e-05	5.68888	t0	resvssens
MON1B	ENSG00000103111	MON1B	GO:0005515	22879	0.557235	6.76666	6.3692	1.07462e-07	2.69204e-06	7.18342	t0	resvssens
NFKBIZ	ENSG00000144802	NFKBIZ	GO:0005515	64332	0.770331	4.47496	5.07649	7.93092e-06	9.68613e-05	3.14927	t0	resvssens
DNMBP-AS1	ENSG00000227695	DNMBP-AS1		100188954	1.48111	0.18327	3.31778	0.00185661	0.00818027	-1.42848	t0	resvssens
RP1-167A14.2	ENSG00000227598	RP1-167A14.2			1.84314	-0.851692	2.88601	0.00608647	0.0210903	-2.41508	t0	resvssens
C2CD4B	ENSG00000205502	C2CD4B	GO:0002528	388125	2.35031	-1.00149	2.47159	0.017501	0.0485715	-3.26656	t0	resvssens
HIBADH	ENSG00000106049	HIBADH	GO:0005739	11112	0.665258	6.85302	5.60374	1.38696e-06	2.28956e-05	4.63904	t0	resvssens
AC012358.8	ENSG00000240401	AC012358.8			2.03617	-1.61901	2.70556	0.00974541	0.0305726	-2.71048	t0	resvssens
TPSP2	ENSG00000260284	TPSP2			2.25163	-2.53822	2.53491	0.0149798	0.0428654	-3.11625	t0	resvssens
RP11-611L7.1	ENSG00000260054	RP11-611L7.1			0.787526	4.91861	4.97997	1.08794e-05	0.000123866	2.77327	t0	resvssens
TMEM209	ENSG00000146842	TMEM209	GO:0016021	84928	0.653342	5.2375	5.66058	1.14782e-06	1.95312e-05	4.9388	t0	resvssens
ZFP90	ENSG00000184939	ZFP90	GO:0000122	146198	0.786981	5.06123	4.97778	1.09573e-05	0.000124505	2.73433	t0	resvssens
UBN1	ENSG00000118900	UBN1	GO:0003677	29855	0.514954	6.8799	6.69338	3.63467e-08	1.08502e-06	8.256	t0	resvssens
ECE1	ENSG00000117298	ECE1	GO:0001921	1889	0.755141	6.77978	5.12071	6.85905e-06	8.61586e-05	3.07565	t0	resvssens
MAGEA2B	ENSG00000183305	MAGEA2B	GO:0000122	266740	2.84832	-3.56056	2.18146	0.034681	0.0836866	-3.64506	t0	resvssens
FAM50B	ENSG00000145945	FAM50B	GO:0005515	26240	3.97588	-3.09921	1.7543	0.0865253	0.169209	-4.36534	t0	resvssens
SNX1	ENSG00000028528	SNX1	GO:0005154	6642	0.547761	6.52523	6.39346	9.908e-08	2.52264e-06	7.27574	t0	resvssens
FTH1	ENSG00000167996	FTH1	GO:0004322	2495	0.791713	9.9991	4.95008	1.19952e-05	0.000134426	2.45971	t0	resvssens
THNSL2	ENSG00000144115	THNSL2	GO:0003674	55258	0.855173	5.08089	4.70609	2.64884e-05	0.0002607	1.88853	t0	resvssens
ARL6IP6	ENSG00000177917	ARL6IP6	GO:0016021	151188	0.714268	4.89781	5.31107	3.66223e-06	5.13102e-05	3.83479	t0	resvssens
YIPF2	ENSG00000130733	YIPF2	GO:0000138	78992	0.829917	5.81826	4.78242	2.06942e-05	0.000210826	2.03512	t0	resvssens
POLR2C	ENSG00000102978	POLR2C	GO:0000398	5432	0.522634	6.70923	6.58392	5.23996e-08	1.489e-06	7.89949	t0	resvssens
HIST1H2AE	ENSG00000168274	HIST1H2AE			1.56113	1.04391	3.17549	0.00277022	0.0112137	-1.91344	t0	resvssens
CENPBD1	ENSG00000177946	CENPBD1	GO:0003677	92806	1.70231	3.49473	3.00438	0.00443173	0.0162956	-2.66895	t0	resvssens
PML	ENSG00000140464	PML	GO:0000784	5371	0.850422	5.04722	4.70115	2.69147e-05	0.000263986	1.8567	t0	resvssens
NIPAL1	ENSG00000163293	NIPAL1	GO:0015095	152519	0.986745	5.51333	4.25588	0.000111112	0.000824201	0.458795	t0	resvssens
AC012314.8	ENSG00000237017	AC012314.8			1.59734	-0.187695	3.12921	0.00314965	0.0124525	-1.95002	t0	resvssens
IGSF3	ENSG00000143061	IGSF3	GO:0003674	3321	1.15677	5.46968	3.84101	0.000399279	0.00234947	-0.808509	t0	resvssens
COX19	ENSG00000240230	COX19	GO:0005515	90639	0.865079	5.00145	4.64184	3.2581e-05	0.000306576	1.64979	t0	resvssens
C16orf52	ENSG00000185716	C16orf52	GO:0005794	730094	0.723116	3.90125	5.2368	4.68019e-06	6.28488e-05	3.7241	t0	resvssens
C20orf195	ENSG00000125531	C20orf195	GO:0005515	79025	1.87031	-0.325926	2.82906	0.00707356	0.0237611	-2.69745	t0	resvssens
APOL3	ENSG00000128284	APOL3	GO:0005319	80833	2.78779	-0.0917585	2.19202	0.0338575	0.0821093	-3.92169	t0	resvssens
MYO18A	ENSG00000196535	MYO18A	GO:0000139	399687	0.917151	7.37225	4.44542	6.10627e-05	0.000504489	0.91061	t0	resvssens
SYNJ2	ENSG00000078269	SYNJ2	GO:0003723	8871	0.780425	6.83327	4.95273	1.18917e-05	0.000133441	2.53545	t0	resvssens
RP11-495P10.8	ENSG00000231196	RP11-495P10.8			2.45811	-3.03784	2.37121	0.0222946	0.0589261	-3.2928	t0	resvssens
OCIAD2	ENSG00000145247	OCIAD2	GO:0005768	132299	0.7716	5.74178	4.98518	1.06955e-05	0.000122133	2.71874	t0	resvssens
AP003068.18	ENSG00000255200	AP003068.18			1.90579	-1.01904	2.78509	0.00793511	0.0261025	-2.59903	t0	resvssens
XDH	ENSG00000158125	XDH	GO:0001933	7498	1.8305	1.81641	2.85604	0.00658873	0.0224762	-2.73439	t0	resvssens
RP11-766F14.2	ENSG00000248713	RP11-766F14.2		285556	1.9262	-3.00788	2.76562	0.00834708	0.0271554	-2.52007	t0	resvssens
VPS16	ENSG00000215305	VPS16	GO:0003779	64601	0.728025	5.16885	5.186	5.53309e-06	7.23185e-05	3.42289	t0	resvssens
PTGDS	ENSG00000107317	PTGDS	GO:0001516	5730	1.77705	1.08721	2.90689	0.00575793	0.0201846	-2.75124	t0	resvssens
ACVR2B-AS1	ENSG00000229589	ACVR2B-AS1		100128640	1.13802	0.732488	3.85459	0.000383204	0.00227126	-0.0881334	t0	resvssens
BRI3	ENSG00000164713	BRI3	GO:0005886	25798	0.910697	5.71738	4.44889	6.03926e-05	0.000500885	1.01789	t0	resvssens
MRPL45P2	ENSG00000228782	MRPL45P2			1.17339	0.902408	3.77539	0.000486619	0.0027537	-0.282579	t0	resvssens
HIST3H2A	ENSG00000181218	HIST3H2A	GO:0000788	92815	0.942636	2.96258	4.34577	8.37325e-05	0.000654841	1.04248	t0	resvssens
MYH7B	ENSG00000078814	MYH7B	GO:0003774	57644	1.88244	0.849315	2.79412	0.00775065	0.0256187	-2.82584	t0	resvssens
LEKR1	ENSG00000197980	LEKR1		389170	1.64116	-0.315397	3.04401	0.0039793	0.0149792	-2.05025	t0	resvssens
TMEM230	ENSG00000089063	TMEM230	GO:0005769	29058	0.793372	6.10237	4.86624	1.57638e-05	0.000168399	2.29465	t0	resvssens
TMEM50B	ENSG00000142188	TMEM50B	GO:0000139	757	0.968275	5.40088	4.26385	0.000108366	0.000809085	0.494262	t0	resvssens
DDX43	ENSG00000080007	DDX43	GO:0003723	55510	4.79164	-2.86368	1.52297	0.13511	0.237495	-4.71383	t0	resvssens
BDNF-AS	ENSG00000245573	BDNF-AS		497258	1.31615	0.776641	3.49478	0.00111599	0.0054095	-1.07102	t0	resvssens
NUDT7	ENSG00000140876	NUDT7	GO:0000287	283927	0.574665	3.52623	6.06104	3.01376e-07	6.47127e-06	6.43617	t0	resvssens
ANXA3	ENSG00000138772	ANXA3	GO:0005509	306	0.96132	6.59628	4.27182	0.000105688	0.000792546	0.412387	t0	resvssens
SLC6A20	ENSG00000163817	SLC6A20	GO:0005328	54716	1.55461	6.30828	3.14124	0.00304652	0.0121062	-2.68824	t0	resvssens
CTD-2284J15.1	ENSG00000254231	CTD-2284J15.1		105375624	1.90414	-1.52813	2.76407	0.00838068	0.0272388	-2.56247	t0	resvssens
ANKRD34A	ENSG00000181039	ANKRD34A			1.21542	-0.0414402	3.67395	0.000658922	0.0035416	-0.509036	t0	resvssens
SPATA6L	ENSG00000106686	SPATA6L		55064	1.25031	1.35908	3.60445	0.000809426	0.00416002	-0.795356	t0	resvssens
APOL2	ENSG00000128335	APOL2	GO:0005102	23780	1.04849	3.9509	4.03279	0.000222324	0.00145291	-0.0133931	t0	resvssens
SP140L	ENSG00000185404	SP140L	GO:0000981	93349	1.5572	1.41505	3.13459	0.00310309	0.0122911	-2.02489	t0	resvssens
RP11-398K22.12	ENSG00000229852	RP11-398K22.12			2.76276	-3.31745	2.17964	0.034825	0.0839632	-3.64397	t0	resvssens
MAPK6	ENSG00000069956	MAPK6	GO:0000165	5597	0.649702	5.52465	5.54091	1.70926e-06	2.69441e-05	4.50851	t0	resvssens
PERP	ENSG00000112378	PERP	GO:0002934	64065	0.956913	8.63209	4.27106	0.000105942	0.000793756	0.35671	t0	resvssens
NOV	ENSG00000136999	NOV	GO:0001525	4856	3.02984	-0.878904	2.05162	0.0463478	0.104924	-3.93076	t0	resvssens
ZBTB41	ENSG00000177888	ZBTB41	GO:0000981	360023	0.632625	5.13647	5.64466	1.21033e-06	2.04527e-05	4.85942	t0	resvssens
AC093847.1	ENSG00000256889	AC093847.1			4.0615	-0.663357	1.6915	0.0979999	0.186188	-4.66673	t0	resvssens
FAM57B	ENSG00000149926	FAM57B	GO:0000139	83723	2.26563	-1.65377	2.46591	0.0177452	0.0491457	-3.24838	t0	resvssens
RP11-49I11.1	ENSG00000260552	RP11-49I11.1		101927809	1.73268	1.04821	2.924	0.00550112	0.0194595	-2.58976	t0	resvssens
CTA-363E6.2	ENSG00000259925	CTA-363E6.2			1.85172	-0.64357	2.80447	0.00754401	0.0250906	-2.55948	t0	resvssens
NGEF	ENSG00000066248	NGEF	GO:0005085	25791	1.46379	4.1183	3.25344	0.0022272	0.00946271	-2.28979	t0	resvssens
AP001631.9	ENSG00000236663	AP001631.9		106481742	2.03894	-2.40807	2.63355	0.0117054	0.0352872	-2.81017	t0	resvssens
TAPT1-AS1	ENSG00000263327	TAPT1-AS1		202020	1.69436	1.38319	2.96171	0.0049724	0.0178996	-2.43409	t0	resvssens
ADHFE1	ENSG00000147576	ADHFE1	GO:0004022	137872	2.16277	-2.34058	2.53588	0.0149439	0.0427915	-3.00757	t0	resvssens
RENBP	ENSG00000102032	RENBP	GO:0004866	5973	2.47441	-0.815113	2.33089	0.0245324	0.0636527	-3.50599	t0	resvssens
CTSE	ENSG00000196188	CTSE	GO:0004190	1510	3.5909	-1.44801	1.83222	0.073871	0.150134	-4.26214	t0	resvssens
PCYOX1	ENSG00000116005	PCYOX1	GO:0001735	51449	0.509828	7.62677	6.55937	5.68811e-08	1.58481e-06	7.7949	t0	resvssens
MT-ND5	ENSG00000198786	MT-ND5	GO:0001666	4540	0.827914	11.6818	4.69148	2.77672e-05	0.000269875	1.6172	t0	resvssens
CTD-2647L4.4	ENSG00000259366	CTD-2647L4.4			1.36499	-0.457886	3.39013	0.00151004	0.0069054	-1.20082	t0	resvssens
PLK1S1	ENSG00000088970	PLK1S1	GO:0005515	55857	1.46047	4.72835	3.24697	0.00226809	0.00959835	-2.30963	t0	resvssens
ANGPT1	ENSG00000154188	ANGPT1	GO:0000165	284	4.117	-3.00647	1.66915	0.102376	0.192411	-4.49354	t0	resvssens
C2orf66	ENSG00000187944	C2orf66	GO:0005576	401027	2.30756	-2.55966	2.42746	0.01948	0.0528484	-3.19826	t0	resvssens
DEF8	ENSG00000140995	DEF8	GO:0032418	54849	1.31375	5.23723	3.46986	0.00119977	0.00573288	-1.78382	t0	resvssens
TREH	ENSG00000118094	TREH	GO:0004555	11181	2.14033	-0.41752	2.54397	0.0146475	0.0421611	-3.10416	t0	resvssens
WBSCR28	ENSG00000175877	WBSCR28	GO:0016021	135886	1.96936	-2.03658	2.68045	0.0103917	0.0321817	-2.73773	t0	resvssens
RP11-443P15.2	ENSG00000171658	RP11-443P15.2		344887	1.50877	2.01097	3.17242	0.00279402	0.0112914	-2.11297	t0	resvssens
TRMT6	ENSG00000089195	TRMT6	GO:0003723	51605	0.639303	5.14576	5.55846	1.61243e-06	2.57553e-05	4.67236	t0	resvssens
AB019440.50	ENSG00000271201	AB019440.50			3.47482	-3.47572	1.86041	0.0696974	0.143421	-4.18988	t0	resvssens
RP11-254F7.2	ENSG00000260077	RP11-254F7.2			1.95488	-1.60177	2.68743	0.0102082	0.031757	-2.85235	t0	resvssens
RAC2	ENSG00000128340	RAC2	GO:0003924	5880	0.99115	2.97634	4.13462	0.000162248	0.00112057	0.427079	t0	resvssens
DERL1	ENSG00000136986	DERL1	GO:0000839	79139	0.845056	7.01254	4.59263	3.816e-05	0.000347321	1.38528	t0	resvssens
ANGPTL4	ENSG00000167772	ANGPTL4	GO:0001525	51129	2.0567	1.32556	2.59789	0.0128048	0.0379143	-3.45824	t0	resvssens
SYNJ1	ENSG00000159082	SYNJ1	GO:0003723	8867	0.879166	3.77076	4.47133	5.62315e-05	0.00047371	1.33526	t0	resvssens
ITGAV	ENSG00000138448	ITGAV	GO:0001525	3685	0.750292	6.50566	4.97051	1.12209e-05	0.000127215	2.60874	t0	resvssens
NT5C3A	ENSG00000122643	NT5C3A	GO:0000166	51251	0.746186	5.45544	4.98855	1.05783e-05	0.00012165	2.74507	t0	resvssens
RERG	ENSG00000134533	RERG	GO:0003924	85004	4.04281	-2.68558	1.67958	0.100314	0.189429	-4.48973	t0	resvssens
TRIM54	ENSG00000138100	TRIM54	GO:0005515	57159	2.17542	-2.11082	2.50295	0.0162078	0.0456628	-3.146	t0	resvssens
RP11-1060J15.4	ENSG00000256377	RP11-1060J15.4			3.93271	-3.11913	1.70806	0.0948586	0.181508	-4.43226	t0	resvssens
IL9RP3	ENSG00000226942	IL9RP3			1.50634	-1.24047	3.15893	0.00290075	0.0116461	-1.70305	t0	resvssens
SUV420H2	ENSG00000133247	SUV420H2	GO:0000780	84787	0.859519	3.69741	4.51879	4.83339e-05	0.000419343	1.45834	t0	resvssens
RP11-50E11.3	ENSG00000226200	RP11-50E11.3			1.86308	1.95279	2.75562	0.00856614	0.027705	-2.96962	t0	resvssens
RBM33	ENSG00000184863	RBM33	GO:0003723	155435	0.53831	6.57415	6.22172	1.76039e-07	4.10958e-06	6.68913	t0	resvssens
SMAD6	ENSG00000137834	SMAD6	GO:0000978	4091	1.09572	3.91507	3.85469	0.000383086	0.00227126	-0.539006	t0	resvssens
TMEM231	ENSG00000205084	TMEM231	GO:0001701	79583	0.90541	2.55108	4.35886	8.03404e-05	0.000633236	1.15004	t0	resvssens
CAPG	ENSG00000042493	CAPG	GO:0001726	822	1.83948	5.91592	2.77423	0.00816253	0.0266714	-3.65842	t0	resvssens
AC006538.1	ENSG00000261342	AC006538.1			1.72194	-1.79017	2.89185	0.00599287	0.020831	-2.31026	t0	resvssens
VAMP7	ENSG00000124333	VAMP7	GO:0000149	6845	0.926255	6.37508	4.2926	9.90061e-05	0.000749324	0.494515	t0	resvssens
RP11-336A10.5	ENSG00000231483	RP11-336A10.5			2.09217	-2.47358	2.55289	0.0143269	0.0414665	-3.00992	t0	resvssens
TGFA	ENSG00000163235	TGFA	GO:0000139	7039	1.17887	4.90577	3.67047	0.000665778	0.00356838	-1.15697	t0	resvssens
ALPPL2	ENSG00000163286	ALPPL2	GO:0004035	251	4.74692	0.0873606	1.49477	0.142301	0.246719	-5.05093	t0	resvssens
GTPBP2	ENSG00000172432	GTPBP2	GO:0002576	54676	0.925078	5.85985	4.2864	0.000100955	0.000762725	0.502523	t0	resvssens
TTC32	ENSG00000183891	TTC32	GO:0005515	130502	0.943501	3.53229	4.23163	0.000119884	0.000879326	0.623489	t0	resvssens
RP11-95P2.1	ENSG00000262468	RP11-95P2.1			0.734653	2.64476	4.99395	1.03931e-05	0.000119923	3.16332	t0	resvssens
FANCD2P2	ENSG00000230342	FANCD2P2			1.9228	-3.1849	2.6872	0.0102142	0.0317642	-2.68002	t0	resvssens
LA16c-321D4.2	ENSG00000262482	LA16c-321D4.2			2.53157	-3.56806	2.25814	0.0290832	0.0728567	-3.51108	t0	resvssens
SPON2	ENSG00000159674	SPON2	GO:0001530	10417	1.91829	0.709562	2.6892	0.010162	0.0316361	-3.04904	t0	resvssens
EXD3	ENSG00000187609	EXD3	GO:0003676	54932	1.08924	4.10357	3.85266	0.000385448	0.00228376	-0.626803	t0	resvssens
RP11-467L24.1	ENSG00000259846	RP11-467L24.1			2.8392	-3.95112	2.09617	0.0420069	0.0971113	-3.78956	t0	resvssens
HEPHL1	ENSG00000181333	HEPHL1	GO:0004322	341208	3.86224	-1.83944	1.71331	0.0938807	0.180127	-4.43777	t0	resvssens
CCDC11	ENSG00000172361	CCDC11	GO:0003341	220136	1.5201	-0.708007	3.11554	0.00327075	0.0128483	-1.88551	t0	resvssens
SLC51A	ENSG00000163959	SLC51A	GO:0005789	200931	2.60839	2.6616	2.21297	0.0322747	0.0790977	-4.43863	t0	resvssens
SLC6A7	ENSG00000011083	SLC6A7	GO:0005298	6534	1.80163	2.1315	2.79822	0.00766819	0.0254	-2.96424	t0	resvssens
RP11-42I10.1	ENSG00000260086	RP11-42I10.1			1.83799	-1.59425	2.76205	0.00842458	0.0273348	-2.60203	t0	resvssens
SLC3A2	ENSG00000168003	SLC3A2	GO:0003723	6520	0.699239	8.03962	5.1584	6.05936e-06	7.78898e-05	3.16127	t0	resvssens
POLH	ENSG00000170734	POLH	GO:0000731	5429	1.02179	3.91528	4.00624	0.000241252	0.0015576	-0.138851	t0	resvssens
ST6GALNAC2	ENSG00000070731	ST6GALNAC2	GO:0000139	10610	1.63156	1.0201	2.97272	0.00482729	0.017469	-2.43819	t0	resvssens
KLHL31	ENSG00000124743	KLHL31	GO:0001933	401265	1.14936	1.23129	3.71373	0.00058531	0.00320117	-0.504004	t0	resvssens
RTN4	ENSG00000115310	RTN4	GO:0001825	57142	0.662421	8.06299	5.34543	3.26879e-06	4.69658e-05	3.77171	t0	resvssens
PUS10	ENSG00000162927	PUS10	GO:0003723	150962	0.772069	2.96041	4.80847	1.90185e-05	0.000195961	2.50381	t0	resvssens
CTD-2350C19.1	ENSG00000264098	CTD-2350C19.1			1.84293	-0.774462	2.74838	0.00872807	0.028075	-2.74795	t0	resvssens
CD276	ENSG00000103855	CD276	GO:0005102	80381	0.76529	5.8138	4.83236	1.75993e-05	0.000183656	2.20215	t0	resvssens
AC018890.6	ENSG00000236449	AC018890.6			3.57072	-3.50415	1.79708	0.0793704	0.158233	-4.28957	t0	resvssens
NDP	ENSG00000124479	NDP	GO:0001890	4693	1.81302	-0.685826	2.77512	0.00814373	0.0266354	-2.57841	t0	resvssens
ALDOA	ENSG00000149925	ALDOA	GO:0002576	226	0.911759	10.0053	4.29749	9.74959e-05	0.000740182	0.409658	t0	resvssens
RP11-473M20.16	ENSG00000261889	RP11-473M20.16			1.85839	-1.59817	2.73024	0.00914637	0.0291253	-2.67762	t0	resvssens
ULBP1	ENSG00000111981	ULBP1	GO:0001913	80329	2.14602	0.558483	2.48957	0.0167486	0.0468551	-3.56684	t0	resvssens
RP11-464F9.20	ENSG00000268584	RP11-464F9.20			1.29384	-0.756121	3.43208	0.00133832	0.00626732	-1.06174	t0	resvssens
RPLP0P2	ENSG00000243742	RPLP0P2		113157	1.66663	2.00806	2.92188	0.00553226	0.0195414	-2.62465	t0	resvssens
ARRDC3	ENSG00000113369	ARRDC3	GO:0001659	57561	0.975262	3.88173	4.10782	0.00017632	0.00120208	0.192483	t0	resvssens
EIF3J-AS1	ENSG00000179523	EIF3J-AS1		645212	1.01581	2.87143	4.00257	0.000243982	0.00157285	0.0550777	t0	resvssens
TMSB4Y	ENSG00000154620	TMSB4Y	GO:0003785	9087	3.22009	-3.55502	1.91894	0.0616664	0.130596	-4.09152	t0	resvssens
CLN8	ENSG00000182372	CLN8	GO:0001306	2055	1.24822	3.54247	3.50768	0.00107487	0.00524128	-1.45418	t0	resvssens
SLC34A3	ENSG00000198569	SLC34A3	GO:0005436	142680	2.42432	-2.48891	2.30359	0.0261595	0.0669718	-3.47022	t0	resvssens
RAB17	ENSG00000124839	RAB17	GO:0002415	64284	1.19171	5.25848	3.6057	0.000806457	0.00414725	-1.42609	t0	resvssens
ARMCX2	ENSG00000184867	ARMCX2	GO:0005741	9823	2.69372	2.57643	2.15062	0.0371879	0.0883268	-4.44454	t0	resvssens
RP11-410E4.1	ENSG00000259915	RP11-410E4.1			1.87005	-2.17318	2.70769	0.00969232	0.0304339	-2.67025	t0	resvssens
C5orf17	ENSG00000248874	C5orf17		439936	3.99521	-3.25809	1.66003	0.104207	0.195231	-4.50294	t0	resvssens
MSL3P1	ENSG00000224287	MSL3P1	GO:0000123	151507	0.879559	4.16014	4.3791	7.53593e-05	0.000600038	0.986828	t0	resvssens
RP4-756H11.3	ENSG00000226824	RP4-756H11.3			1.15907	1.08195	3.66692	0.000672841	0.00359658	-0.624934	t0	resvssens
MOSPD2	ENSG00000130150	MOSPD2	GO:0005886	158747	0.57605	5.06666	5.82281	6.68197e-07	1.23246e-05	5.47269	t0	resvssens
ATP13A3	ENSG00000133657	ATP13A3	GO:0005524	79572	0.588307	8.25705	5.73072	9.0854e-07	1.60163e-05	5.02497	t0	resvssens
UBE2H	ENSG00000186591	UBE2H	GO:0004842	7328	0.807641	7.53257	4.62296	3.46196e-05	0.000322395	1.45816	t0	resvssens
HLA-A	ENSG00000206503	HLA-A	GO:0000139	3105	1.40034	9.63686	3.24142	0.00230378	0.00972299	-2.61973	t0	resvssens
IDI1	ENSG00000067064	IDI1	GO:0004452	3422	0.621336	7.36412	5.51235	1.87948e-06	2.91958e-05	4.33153	t0	resvssens
HSPB1	ENSG00000106211	HSPB1	GO:0000502	3315	1.02517	6.87429	3.95273	0.000284252	0.00178674	-0.544035	t0	resvssens
RP11-347C12.10	ENSG00000260219	RP11-347C12.10		101928707	1.46425	-0.0507817	3.14645	0.00300292	0.0119579	-1.83626	t0	resvssens
YIPF3	ENSG00000137207	YIPF3	GO:0005515	25844	0.96483	6.64686	4.10374	0.000178563	0.00121319	-0.094417	t0	resvssens
NXT2	ENSG00000101888	NXT2	GO:0005515	55916	0.809932	4.64116	4.60601	3.65565e-05	0.000336591	1.64289	t0	resvssens
CSNK1A1P1	ENSG00000223518	CSNK1A1P1			3.46337	-3.2586	1.81465	0.0765796	0.154145	-4.25987	t0	resvssens
ZNF853	ENSG00000236609	ZNF853	GO:0000981	54753	1.36204	2.24263	3.29409	0.00198568	0.00862694	-1.76452	t0	resvssens
IFNAR1	ENSG00000142166	IFNAR1	GO:0004896	3454	0.622546	5.97533	5.49522	1.98951e-06	3.04922e-05	4.3474	t0	resvssens
TAF7L	ENSG00000102387	TAF7L	GO:0003674	54457	2.19627	-2.87028	2.43037	0.0193437	0.0526202	-3.18788	t0	resvssens
ELK4	ENSG00000158711	ELK4	GO:0000122	2005	0.730078	5.90005	4.92364	1.30761e-05	0.000143997	2.46946	t0	resvssens
GOLGA2	ENSG00000167110	GOLGA2	GO:0000137	2801	1.0721	6.67752	3.82622	0.00041753	0.0024377	-0.934523	t0	resvssens
SLC1A7	ENSG00000162383	SLC1A7	GO:0001504	6512	1.54187	3.41835	3.03394	0.00408996	0.0152916	-2.73351	t0	resvssens
IFT140	ENSG00000187535	IFT140	GO:0001750	9742	0.64718	5.06261	5.34184	3.30788e-06	4.73917e-05	3.88707	t0	resvssens
KHNYN	ENSG00000100441	KHNYN	GO:0003674	23351	0.832162	7.54727	4.50472	5.05549e-05	0.000434215	1.08694	t0	resvssens
NDN	ENSG00000182636	NDN	GO:0000978	4692	4.32091	-3.07561	1.56095	0.125889	0.225144	-4.64971	t0	resvssens
ARHGAP23	ENSG00000225485	ARHGAP23			2.44515	3.33082	2.26654	0.0285221	0.0717554	-4.32931	t0	resvssens
ARSJ	ENSG00000180801	ARSJ	GO:0004065	79642	1.62367	1.85627	2.93687	0.00531508	0.0189299	-2.61595	t0	resvssens
MICE	ENSG00000273340	MICE			1.97849	-1.00148	2.58875	0.0131015	0.0386524	-3.10566	t0	resvssens
CD46	ENSG00000117335	CD46	GO:0001618	4179	0.593026	9.23566	5.66406	1.13461e-06	1.9364e-05	4.78966	t0	resvssens
SEMA3D	ENSG00000153993	SEMA3D	GO:0001755	223117	2.78471	-3.77863	2.08282	0.0432689	0.0994116	-3.81072	t0	resvssens
PLOD2	ENSG00000152952	PLOD2	GO:0001666	5352	1.08025	6.29425	3.79758	0.000455206	0.00260781	-0.987984	t0	resvssens
KRTAP3-1	ENSG00000212901	KRTAP3-1	GO:0005198	83896	2.71623	-3.30719	2.11618	0.0401758	0.0939299	-3.7526	t0	resvssens
MTX3	ENSG00000177034	MTX3	GO:0001401	345778	1.20781	3.84625	3.53294	0.000998478	0.00493195	-1.46626	t0	resvssens
RP11-700H6.1	ENSG00000247011	RP11-700H6.1			1.45506	-1.77899	3.13769	0.00307666	0.0122064	-1.73603	t0	resvssens
BMS1P8	ENSG00000260518	BMS1P8			2.91409	-3.49658	2.01941	0.0497247	0.110884	-3.91989	t0	resvssens
PTPN12	ENSG00000127947	PTPN12	GO:0002102	5782	0.76258	6.76144	4.75859	2.2355e-05	0.000224928	1.91315	t0	resvssens
MUC5AC	ENSG00000215182	MUC5AC	GO:0002223	4586	1.6867	-1.34471	2.8558	0.00659278	0.0224811	-2.3695	t0	resvssens
B4GALT4	ENSG00000121578	B4GALT4	GO:0000139	8702	0.817888	5.48418	4.53349	4.61159e-05	0.00040275	1.29919	t0	resvssens
MYOM3	ENSG00000142661	MYOM3	GO:0005865	127294	1.29528	3.67221	3.37213	0.00158999	0.00720371	-1.79415	t0	resvssens
RP11-313J2.1	ENSG00000215146	RP11-313J2.1		441666	3.88447	-3.18916	1.66561	0.103084	0.193488	-4.49176	t0	resvssens
CTB-52I2.4	ENSG00000268032	CTB-52I2.4			1.60172	-0.209059	2.94326	0.00522481	0.0186554	-2.43751	t0	resvssens
RP11-280O24.1	ENSG00000213954	RP11-280O24.1			2.53249	-4.08107	2.20051	0.033208	0.0808724	-3.60231	t0	resvssens
AP000350.4	ENSG00000218537	AP000350.4			1.81731	0.0524185	2.71254	0.00957249	0.0301294	-2.87614	t0	resvssens
AC072052.7	ENSG00000231359	AC072052.7			2.12712	-2.6761	2.45469	0.0182362	0.0501891	-3.2071	t0	resvssens
SNX19	ENSG00000120451	SNX19	GO:0002062	399979	0.914956	6.02563	4.1997	0.000132474	0.000953156	0.246503	t0	resvssens
MCMDC2	ENSG00000178460	MCMDC2	GO:0003688	157777	1.33216	1.93405	3.30285	0.00193697	0.00846176	-1.70272	t0	resvssens
FBXO24	ENSG00000106336	FBXO24	GO:0000151	26261	1.07353	0.294907	3.78536	0.000472253	0.00268393	-0.25888	t0	resvssens
RP11-428K3.1	ENSG00000273062	RP11-428K3.1			1.90422	-1.27378	2.63031	0.0118017	0.0355438	-2.94648	t0	resvssens
RP11-377D9.3	ENSG00000255621	RP11-377D9.3			1.69189	-1.72744	2.83479	0.00696784	0.0234689	-2.46132	t0	resvssens
AC024592.9	ENSG00000267709	AC024592.9		101928844	1.88542	-2.4157	2.64416	0.0113956	0.034572	-2.7966	t0	resvssens
CTC-501O10.1	ENSG00000267440	CTC-501O10.1			2.40745	-2.75375	2.26642	0.0285302	0.0717652	-3.51109	t0	resvssens
SLC46A3	ENSG00000139508	SLC46A3	GO:0003674	283537	1.52383	5.05907	3.02313	0.00421196	0.0156623	-2.88624	t0	resvssens
STRCP1	ENSG00000166763	STRCP1	GO:0005576	554225	1.79104	-2.71101	2.73002	0.00915154	0.0291259	-2.69689	t0	resvssens
RP11-1246C19.1	ENSG00000273230	RP11-1246C19.1			1.66852	2.54831	2.85506	0.00660569	0.0225206	-2.93419	t0	resvssens
AC096670.3	ENSG00000204581	AC096670.3		400997	2.67869	-3.22961	2.1136	0.0404081	0.0943262	-3.77201	t0	resvssens
RP11-351D16.3	ENSG00000273008	RP11-351D16.3			2.01949	-2.31187	2.5256	0.0153286	0.0436595	-3.0554	t0	resvssens
RGMB	ENSG00000174136	RGMB	GO:0005515	285704	1.22085	7.00612	3.4774	0.00117381	0.0056333	-1.93988	t0	resvssens
ABCB6	ENSG00000115657	ABCB6	GO:0000139	10058	0.773174	2.24459	4.67543	2.92416e-05	0.000281175	2.13572	t0	resvssens
DYRK1A	ENSG00000157540	DYRK1A	GO:0000381	1859	0.688858	5.8664	5.04384	8.82695e-06	0.000105474	2.88251	t0	resvssens
NID1	ENSG00000116962	NID1	GO:0005201	4811	1.26138	4.89728	3.40137	0.0014621	0.00673417	-1.99118	t0	resvssens
MROH6	ENSG00000204839	MROH6		642475	1.32271	4.48461	3.30056	0.00194957	0.00850673	-2.13743	t0	resvssens
LY6K	ENSG00000160886	LY6K	GO:0001669	54742	3.43427	-3.42158	1.7922	0.0801605	0.159493	-4.29298	t0	resvssens
LRRC8A	ENSG00000136802	LRRC8A	GO:0002329	56262	0.895306	6.1626	4.2316	0.000119893	0.000879326	0.317132	t0	resvssens
MRFAP1L1	ENSG00000178988	MRFAP1L1	GO:0005515	114932	0.629207	5.79098	5.35506	3.16629e-06	4.57072e-05	3.90352	t0	resvssens
JMJD7-PLA2G4B	ENSG00000168970	JMJD7-PLA2G4B		8681	1.11345	2.67571	3.67284	0.000661111	0.00354891	-0.881309	t0	resvssens
PPP1R1B	ENSG00000131771	PPP1R1B	GO:0001975	84152	1.48882	8.35033	3.05231	0.0038903	0.0147348	-3.09232	t0	resvssens
IL10RB	ENSG00000243646	IL10RB	GO:0004896	3588	1.09215	4.53085	3.71534	0.000582502	0.00318989	-1.03355	t0	resvssens
CRYZ	ENSG00000116791	CRYZ	GO:0003730	1429	1.38325	4.37705	3.1942	0.00262947	0.0107867	-2.40557	t0	resvssens
PPIL3	ENSG00000240344	PPIL3	GO:0000398	53938	0.620255	4.29925	5.38965	2.82368e-06	4.12127e-05	4.15312	t0	resvssens
CADM4	ENSG00000105767	CADM4	GO:0001932	199731	1.14443	4.0154	3.59875	0.00082313	0.00420899	-1.21888	t0	resvssens
PDE5A	ENSG00000138735	PDE5A	GO:0004114	8654	1.23924	3.05407	3.42192	0.00137813	0.00642213	-1.55471	t0	resvssens
RNF222	ENSG00000189051	RNF222	GO:0016021	643904	3.53284	-2.76493	1.75035	0.087212	0.17028	-4.37227	t0	resvssens
RGS3	ENSG00000138835	RGS3	GO:0000188	5998	0.908898	5.23463	4.16319	0.00014845	0.00104421	0.17577	t0	resvssens
RP11-30J20.1	ENSG00000254101	RP11-30J20.1		107986980	3.30763	-3.61541	1.8242	0.0750967	0.151922	-4.24084	t0	resvssens
THBS3	ENSG00000169231	THBS3	GO:0003417	7059	0.734561	4.39729	4.78552	2.04877e-05	0.000208962	2.17427	t0	resvssens
RAB18	ENSG00000099246	RAB18	GO:0001654	22931	0.534368	6.09573	5.94624	4.424e-07	8.76362e-06	5.81621	t0	resvssens
TMEM63B	ENSG00000137216	TMEM63B	GO:0005227	55362	1.01923	6.24931	3.86145	0.000375314	0.00223765	-0.801976	t0	resvssens
RP11-758M4.4	ENSG00000253706	RP11-758M4.4			3.25041	-3.62227	1.84156	0.072466	0.147822	-4.21257	t0	resvssens
RP11-540B6.6	ENSG00000270015	RP11-540B6.6			0.90726	2.41255	4.1531	0.000153184	0.00107004	0.556578	t0	resvssens
CCDC25	ENSG00000147419	CCDC25	GO:0005515	55246	0.802339	5.15196	4.49932	5.14324e-05	0.000439987	1.22998	t0	resvssens
PTPN22	ENSG00000134242	PTPN22	GO:0004725	26191	2.20184	-0.742928	2.36191	0.0227937	0.0599359	-3.60046	t0	resvssens
RP11-855O10.2	ENSG00000250230	RP11-855O10.2		101927495	1.87329	-1.04104	2.61503	0.0122653	0.0366652	-2.92747	t0	resvssens
AF064858.6	ENSG00000205622	AF064858.6			1.69559	-1.94072	2.7876	0.00788351	0.0259727	-2.50607	t0	resvssens
KIAA1377	ENSG00000110318	KIAA1377	GO:0005515	57562	0.962076	2.07858	3.99087	0.000252912	0.00162005	0.12141	t0	resvssens
LRRC37A6P	ENSG00000230445	LRRC37A6P		387646	2.01701	-1.53024	2.49145	0.0166716	0.046693	-3.12795	t0	resvssens
DRD4	ENSG00000069696	DRD4	GO:0000187	1815	1.44727	-1.54321	3.07733	0.00363295	0.0139889	-1.9452	t0	resvssens
PMS2CL	ENSG00000187953	PMS2CL		441194	0.840416	2.61431	4.35283	8.18859e-05	0.000643112	1.15287	t0	resvssens
RP11-119F19.2	ENSG00000226381	RP11-119F19.2			1.43259	0.488788	3.09636	0.0034481	0.0134219	-2.13991	t0	resvssens
MUC1	ENSG00000185499	MUC1	GO:0000790	4582	2.16835	3.22068	2.37885	0.021892	0.058059	-4.14117	t0	resvssens
CLU	ENSG00000120885	CLU	GO:0000902	1191	1.72133	4.99987	2.75434	0.00859448	0.0277651	-3.54161	t0	resvssens
ICAM5	ENSG00000105376	ICAM5	GO:0005178	7087	1.36665	1.76687	3.18606	0.0026899	0.0109637	-2.09886	t0	resvssens
PPARD	ENSG00000112033	PPARD	GO:0000122	5467	0.937873	5.66484	4.04831	0.000211943	0.00139464	-0.170967	t0	resvssens
CBX3P9	ENSG00000217241	CBX3P9			1.6368	0.293893	2.84214	0.00683445	0.0231165	-2.57035	t0	resvssens
PCNA	ENSG00000132646	PCNA	GO:0000083	5111	0.863704	7.63126	4.26973	0.000106384	0.000796023	0.379983	t0	resvssens
PARK2	ENSG00000185345	PARK2	GO:0000122	5071	1.51399	1.3624	2.98256	0.00470097	0.0170985	-2.57898	t0	resvssens
NEK7	ENSG00000151414	NEK7	GO:0000922	140609	0.923679	5.30727	4.08394	0.000189851	0.00127124	-0.0558639	t0	resvssens
ENOX1	ENSG00000120658	ENOX1	GO:0003676	55068	2.13548	-2.95702	2.39688	0.0209674	0.0560581	-3.36061	t0	resvssens
DOC2GP	ENSG00000231793	DOC2GP			1.50109	-0.751785	2.99637	0.00452881	0.0165921	-2.17522	t0	resvssens
FLNC	ENSG00000128591	FLNC	GO:0003779	2318	2.95294	1.88733	1.94833	0.057941	0.124663	-4.54277	t0	resvssens
TDRD6	ENSG00000180113	TDRD6	GO:0005737	221400	1.44816	-1.62588	3.06427	0.00376523	0.0143723	-1.92785	t0	resvssens
C3orf67	ENSG00000163689	C3orf67		200844	1.0197	1.35597	3.82942	0.000413515	0.00241994	-0.177808	t0	resvssens
AC007405.2	ENSG00000222033	AC007405.2		440925	1.42309	1.48243	3.09868	0.00342612	0.0133637	-2.15465	t0	resvssens
AC072062.1	ENSG00000229267	AC072062.1		101928103	1.75415	-1.91307	2.71118	0.00960591	0.0302013	-2.69196	t0	resvssens
RP11-103J17.2	ENSG00000261761	RP11-103J17.2		100508631	3.4241	-3.45595	1.76461	0.0847542	0.166487	-4.33404	t0	resvssens
AC023347.1	ENSG00000235774	AC023347.1			2.88181	-3.87161	1.9781	0.0543679	0.118898	-3.9866	t0	resvssens
HOTAIR	ENSG00000228630	HOTAIR	GO:0005515	100124700	3.33432	-0.473713	1.79446	0.0797945	0.158902	-4.65151	t0	resvssens
TLE3	ENSG00000140332	TLE3	GO:0003714	7090	0.578394	6.19057	5.56142	1.59661e-06	2.5592e-05	4.53463	t0	resvssens
RP11-219B17.1	ENSG00000245534	RP11-219B17.1		101928784	1.3234	-0.982917	3.23371	0.00235421	0.00988469	-1.55736	t0	resvssens
FAM131C	ENSG00000185519	FAM131C	GO:0005515	348487	1.23573	-0.0148601	3.37685	0.00156866	0.00712404	-1.31489	t0	resvssens
IGFBP3	ENSG00000146674	IGFBP3	GO:0001558	3486	2.86943	3.40115	1.97775	0.0544082	0.118959	-4.95561	t0	resvssens
GPR56	ENSG00000205336	GPR56	GO:0001525	9289	0.785836	7.75722	4.51646	4.8695e-05	0.000421621	1.12771	t0	resvssens
RP11-480I12.7	ENSG00000234996	RP11-480I12.7		148709	1.54018	1.18136	2.93518	0.00533918	0.0189925	-2.50607	t0	resvssens
CTD-2134P3.1	ENSG00000250453	CTD-2134P3.1			3.6726	-3.38707	1.67845	0.100536	0.189718	-4.46701	t0	resvssens
HMGN2P46	ENSG00000179362	HMGN2P46			1.72638	-1.75379	2.72808	0.00919751	0.0292284	-2.75455	t0	resvssens
C6orf3	ENSG00000255389	C6orf3			1.8213	-2.21636	2.6355	0.0116481	0.0351523	-2.88854	t0	resvssens
AP001053.11	ENSG00000215458	AP001053.11		284837	2.07785	-0.975165	2.42381	0.0196525	0.0532235	-3.3888	t0	resvssens
KCNS3	ENSG00000170745	KCNS3	GO:0005249	3790	1.50461	4.02307	2.97252	0.00482987	0.017471	-2.93168	t0	resvssens
ADIRF	ENSG00000148671	ADIRF	GO:0003674	10974	2.0441	5.35983	2.44743	0.0185609	0.0508946	-4.35425	t0	resvssens
GZF1	ENSG00000125812	GZF1	GO:0000122	64412	0.949868	5.20653	3.98348	0.000258709	0.00165287	-0.345004	t0	resvssens
ADAM10	ENSG00000137845	ADAM10	GO:0000139	102	0.662186	7.05132	5.05347	8.55284e-06	0.000102772	2.84946	t0	resvssens
CYP2W1	ENSG00000073067	CYP2W1	GO:0005506	54905	3.48221	0.717898	1.73392	0.0901198	0.174526	-4.89565	t0	resvssens
CCT6B	ENSG00000132141	CCT6B	GO:0005524	10693	1.3113	0.955837	3.24152	0.00230309	0.00972244	-1.73111	t0	resvssens
COL20A1	ENSG00000101203	COL20A1	GO:0001867	57642	2.01642	-3.56423	2.46565	0.0177565	0.0491691	-3.12538	t0	resvssens
COL7A1	ENSG00000114270	COL7A1	GO:0000139	1294	1.8773	3.56386	2.58028	0.0133818	0.0393507	-3.76178	t0	resvssens
CRYL1	ENSG00000165475	CRYL1	GO:0003857	51084	0.917933	7.09861	4.06241	0.000202916	0.00134505	-0.253233	t0	resvssens
PPP1R12B	ENSG00000077157	PPP1R12B	GO:0000086	4660	0.552846	4.59232	5.70347	9.94951e-07	1.73448e-05	5.13723	t0	resvssens
ILF3-AS1	ENSG00000267100	ILF3-AS1		147727	0.843656	4.10874	4.28678	0.000100835	0.000762155	0.737251	t0	resvssens
RNF183	ENSG00000165188	RNF183	GO:0000209	138065	1.28906	0.838371	3.2698	0.00212682	0.00911534	-1.6601	t0	resvssens
EVC2	ENSG00000173040	EVC2	GO:0005634	132884	3.60841	-3.37181	1.68895	0.0984915	0.186798	-4.45795	t0	resvssens
STX5	ENSG00000162236	STX5	GO:0000139	6811	0.708629	5.45284	4.80767	1.90681e-05	0.000196353	2.14965	t0	resvssens
PPIL6	ENSG00000185250	PPIL6	GO:0000413	285755	1.4096	1.74696	3.08634	0.00354433	0.0137248	-2.32143	t0	resvssens
RP11-148E17.1	ENSG00000258028	RP11-148E17.1			2.58993	-4.04603	2.09743	0.0418892	0.0969306	-3.78124	t0	resvssens
RP11-369C8.1	ENSG00000258616	RP11-369C8.1		105370479	2.83863	-3.25041	1.97769	0.054416	0.118959	-4.00059	t0	resvssens
ZNF229	ENSG00000167383	ZNF229			3.12577	-3.6062	1.85486	0.0705019	0.144729	-4.18865	t0	resvssens
RP11-107N15.1	ENSG00000273209	RP11-107N15.1			1.66326	-1.65176	2.77529	0.00814012	0.0266287	-2.65272	t0	resvssens
IKZF5	ENSG00000095574	IKZF5	GO:0000122	64376	0.637115	4.51125	5.15906	6.04638e-06	7.77814e-05	3.37073	t0	resvssens
GABRB3	ENSG00000166206	GABRB3	GO:0004890	2562	4.1338	-2.80722	1.53713	0.131611	0.23273	-4.68378	t0	resvssens
TMEM59	ENSG00000116209	TMEM59	GO:0000137	9528	0.902941	7.73778	4.08625	0.000188502	0.00126467	-0.185698	t0	resvssens
RP11-498D10.6	ENSG00000263320	RP11-498D10.6			1.41154	0.437226	3.0755	0.00365126	0.0140453	-2.17009	t0	resvssens
TMEM11	ENSG00000178307	TMEM11	GO:0003674	8834	1.66063	4.87974	2.7741	0.0081653	0.0266754	-3.51944	t0	resvssens
MT-ND4L	ENSG00000212907	MT-ND4L	GO:0005747	4539	0.716043	11.2011	4.75919	2.23111e-05	0.000224619	1.83552	t0	resvssens
ZNF514	ENSG00000144026	ZNF514	GO:0000981	84874	0.59073	4.81103	5.41402	2.60458e-06	3.84406e-05	4.16375	t0	resvssens
CTD-2033A16.3	ENSG00000262136	CTD-2033A16.3			1.30124	-0.245265	3.23268	0.00236101	0.00990593	-1.69284	t0	resvssens
RAB40C	ENSG00000197562	RAB40C	GO:0000139	57799	0.783751	5.74562	4.47381	5.57898e-05	0.000470987	1.07863	t0	resvssens
CCDC129	ENSG00000180347	CCDC129	GO:0005102	223075	2.61632	-3.86421	2.07492	0.0440308	0.100838	-3.82332	t0	resvssens
TJP1	ENSG00000104067	TJP1	GO:0002102	7082	0.883236	6.6026	4.13545	0.000161826	0.001119	0.00045584	t0	resvssens
CT49	ENSG00000248131	CT49			3.23946	-3.63066	1.80266	0.0784752	0.157033	-4.27152	t0	resvssens
FNIP1	ENSG00000217128	FNIP1	GO:0000122	96459	0.504026	5.34341	6.03094	3.33293e-07	7.0419e-06	6.14264	t0	resvssens
VSIG1	ENSG00000101842	VSIG1	GO:0003382	340547	2.92096	-3.49513	1.9261	0.0607402	0.129113	-4.07114	t0	resvssens
RP11-396C23.2	ENSG00000225518	RP11-396C23.2			0.963516	0.850183	3.90211	0.00033172	0.00202207	0.0324196	t0	resvssens
SPSB3	ENSG00000162032	SPSB3	GO:0005515	90864	1.16888	4.98271	3.44813	0.00127768	0.00603282	-1.8559	t0	resvssens
ZDHHC20	ENSG00000180776	ZDHHC20	GO:0005783	253832	0.588118	6.4398	5.41042	2.63587e-06	3.88355e-05	4.03071	t0	resvssens
MAT1A	ENSG00000151224	MAT1A	GO:0000096	4143	1.99794	0.793374	2.45292	0.0183151	0.0503578	-3.52911	t0	resvssens
MAPRE2	ENSG00000166974	MAPRE2	GO:0005515	10982	0.742368	4.95086	4.62229	3.46946e-05	0.000322918	1.6159	t0	resvssens
PARP16	ENSG00000138617	PARP16	GO:0003950	54956	0.686906	4.02911	4.86505	1.58251e-05	0.000168843	2.4973	t0	resvssens
GS1-179L18.1	ENSG00000205628	GS1-179L18.1		401337	3.55236	-3.44017	1.69012	0.0982661	0.186528	-4.44678	t0	resvssens
RP11-1L9.1	ENSG00000226434	RP11-1L9.1			2.35066	-4.28011	2.21289	0.0322807	0.0790977	-3.57672	t0	resvssens
RP11-519G16.3	ENSG00000259354	RP11-519G16.3			1.85286	-1.55328	2.57173	0.0136705	0.0400142	-3.07922	t0	resvssens
RP11-190A12.8	ENSG00000272668	RP11-190A12.8			1.92598	-2.54824	2.50715	0.0160416	0.0452987	-3.07052	t0	resvssens
ZNF185	ENSG00000147394	ZNF185	GO:0005737	7739	1.94515	4.7352	2.4902	0.0167227	0.0468131	-4.10146	t0	resvssens
SNHG18	ENSG00000250786	SNHG18		100505806	0.995671	4.66705	3.81026	0.000438142	0.00253121	-0.774843	t0	resvssens
PRKAB2	ENSG00000131791	PRKAB2	GO:0004679	5565	1.38333	5.14474	3.09276	0.00348231	0.0135397	-2.85508	t0	resvssens
CLDN4	ENSG00000189143	CLDN4	GO:0004888	1364	1.08058	9.30168	3.61465	0.000785429	0.0040586	-1.59524	t0	resvssens
WIPI2	ENSG00000157954	WIPI2	GO:0000045	26100	1.09793	6.86158	3.57728	0.000876812	0.00443322	-1.6332	t0	resvssens
C16orf86	ENSG00000159761	C16orf86		388284	1.86076	-0.44204	2.5599	0.0140792	0.0409205	-3.16833	t0	resvssens
ACBD3	ENSG00000182827	ACBD3	GO:0000062	64746	0.687486	6.24006	4.84785	1.67355e-05	0.000176018	2.21509	t0	resvssens
AC000068.5	ENSG00000185065	AC000068.5			1.17995	0.450882	3.41485	0.00140647	0.00651815	-1.21182	t0	resvssens
RP11-690G19.3	ENSG00000266753	RP11-690G19.3			1.611	1.88001	2.80393	0.0075547	0.0251115	-3.05827	t0	resvssens
HSPA13	ENSG00000155304	HSPA13	GO:0005515	6782	0.75661	5.35122	4.54097	4.50261e-05	0.000395653	1.31266	t0	resvssens
RP11-73K9.2	ENSG00000260526	RP11-73K9.2			1.60631	-0.988925	2.80363	0.0075607	0.0251266	-2.58125	t0	resvssens
RP11-65I12.1	ENSG00000258395	RP11-65I12.1			2.48858	-1.72437	2.12295	0.0395724	0.0928144	-3.93013	t0	resvssens
RP11-295G24.5	ENSG00000224992	RP11-295G24.5			1.49193	-1.86151	2.93468	0.00534628	0.0190098	-2.22947	t0	resvssens
ZDHHC7	ENSG00000153786	ZDHHC7	GO:0000139	55625	0.643633	6.57629	5.05307	8.56395e-06	0.000102833	2.86722	t0	resvssens
AQP3	ENSG00000165272	AQP3	GO:0002684	360	2.71203	3.0649	2.00605	0.051188	0.113277	-4.70193	t0	resvssens
GNB2	ENSG00000172354	GNB2	GO:0003924	2783	0.497666	7.86023	6.02541	3.39513e-07	7.16448e-06	6.01071	t0	resvssens
UGT8	ENSG00000174607	UGT8	GO:0002175	7368	0.61025	6.68291	5.23133	4.76537e-06	6.38426e-05	3.43984	t0	resvssens
EPHX2	ENSG00000120915	EPHX2	GO:0000287	2053	0.895749	5.09167	4.04709	0.000212743	0.00139937	-0.151746	t0	resvssens
YPEL3	ENSG00000090238	YPEL3	GO:0005730	83719	2.44143	3.84633	2.14129	0.037978	0.0898086	-4.75603	t0	resvssens
FGFBP1	ENSG00000137440	FGFBP1	GO:0005515	9982	1.08598	4.5367	3.57684	0.000877955	0.00443768	-1.43096	t0	resvssens
RP11-65L3.4	ENSG00000270956	RP11-65L3.4			2.98811	-2.53692	1.87754	0.0672596	0.13973	-4.19667	t0	resvssens
ANO7P1	ENSG00000237276	ANO7P1			1.28866	1.00307	3.20886	0.002524	0.0104396	-1.84651	t0	resvssens
LINC00470	ENSG00000132204	LINC00470			3.0114	-3.75491	1.86725	0.0687151	0.142059	-4.16603	t0	resvssens
SAMD10	ENSG00000130590	SAMD10		140700	1.18603	3.12939	3.3808	0.00155101	0.00705509	-1.71298	t0	resvssens
VCPIP1	ENSG00000175073	VCPIP1	GO:0000278	80124	0.576101	5.61278	5.42067	2.54783e-06	3.7733e-05	4.10938	t0	resvssens
AC142528.1	ENSG00000235078	AC142528.1			1.58533	-1.0286	2.81093	0.00741758	0.0247566	-2.54229	t0	resvssens
AL020996.1	ENSG00000223474	AL020996.1			1.44632	-1.47172	2.9732	0.00482104	0.0174537	-2.1243	t0	resvssens
RP11-401O9.4	ENSG00000273388	RP11-401O9.4			3.48463	-3.44996	1.69063	0.0981668	0.186381	-4.44983	t0	resvssens
RP3-380B8.4	ENSG00000233064	RP3-380B8.4			1.6882	-2.54214	2.69503	0.0100116	0.0312475	-2.72512	t0	resvssens
APRT	ENSG00000198931	APRT	GO:0002055	353	0.823574	6.86737	4.25716	0.000110666	0.000821603	0.352312	t0	resvssens
METTL15P1	ENSG00000174912	METTL15P1			2.18165	-2.72613	2.29093	0.0269463	0.0684646	-3.50515	t0	resvssens
TPRG1	ENSG00000188001	TPRG1	GO:0005737	285386	1.88785	-1.31854	2.50826	0.0159979	0.0452125	-3.21537	t0	resvssens
RBM48	ENSG00000127993	RBM48	GO:0003723	84060	0.630169	3.73276	5.0889	7.61442e-06	9.38655e-05	3.28708	t0	resvssens
RP11-319G6.1	ENSG00000248932	RP11-319G6.1		100507291	1.00795	0.79395	3.73427	0.000550459	0.00303772	-0.427623	t0	resvssens
CTD-2600O9.1	ENSG00000187185	CTD-2600O9.1		388282	2.70245	-3.09642	1.99552	0.0523657	0.115377	-3.98918	t0	resvssens
GAPDHP22	ENSG00000234005	GAPDHP22			1.36511	-1.99421	3.07816	0.00362473	0.0139635	-1.89855	t0	resvssens
RP11-626G11.4	ENSG00000260430	RP11-626G11.4			1.61268	-1.63214	2.76799	0.00829596	0.0270152	-2.56159	t0	resvssens
GS1-600G8.4	ENSG00000235592	GS1-600G8.4			2.3507	-4.18561	2.1793	0.0348513	0.0840149	-3.63538	t0	resvssens
CBFB	ENSG00000067955	CBFB	GO:0000122	865	0.673145	6.39246	4.84901	1.66722e-05	0.000175586	2.23013	t0	resvssens
LL09NC01-251B2.3	ENSG00000273249	LL09NC01-251B2.3			1.65248	-2.439	2.72226	0.00933628	0.0295816	-2.65727	t0	resvssens
RP11-476K15.1	ENSG00000266602	RP11-476K15.1			2.78881	-3.88933	1.94897	0.0578625	0.124533	-4.03097	t0	resvssens
FTCD	ENSG00000160282	FTCD	GO:0000139	10841	2.16325	-3.18105	2.29268	0.0268362	0.0682253	-3.4697	t0	resvssens
TRHDE	ENSG00000072657	TRHDE	GO:0004177	29953	2.50693	-1.29287	2.08696	0.0428735	0.0986621	-3.88417	t0	resvssens
AC007551.3	ENSG00000228878	AC007551.3			1.48296	-0.293202	2.91218	0.00567726	0.0199385	-2.42835	t0	resvssens
RPS10P7	ENSG00000223396	RPS10P7			1.28046	0.495237	3.19163	0.00264845	0.0108412	-1.80814	t0	resvssens
PTP4A3	ENSG00000184489	PTP4A3	GO:0004725	11156	1.27426	3.93044	3.20061	0.00258287	0.0106363	-2.37879	t0	resvssens
AC004381.6	ENSG00000005189	AC004381.6	GO:0003723	81691	1.10358	2.6651	3.50526	0.00108246	0.00527382	-1.30377	t0	resvssens
AC005355.2	ENSG00000251169	AC005355.2		101927934	0.807954	2.54206	4.27941	0.000103199	0.000777279	0.92249	t0	resvssens
RP11-598D12.4	ENSG00000198555	RP11-598D12.4			2.62743	-4.02653	2.02074	0.0495821	0.110652	-3.91026	t0	resvssens
CTD-2384A14.1	ENSG00000258038	CTD-2384A14.1			3.05048	-3.67164	1.83071	0.0741015	0.150416	-4.22342	t0	resvssens
RASL10B	ENSG00000141150	RASL10B			1.59489	2.21965	2.77208	0.0082083	0.0267954	-3.05286	t0	resvssens
SIAH1	ENSG00000196470	SIAH1	GO:0000209	6477	0.623133	4.98256	5.08077	7.82024e-06	9.58511e-05	3.07419	t0	resvssens
URGCP	ENSG00000106608	URGCP	GO:0005525	55665	0.924503	5.82952	3.91527	0.000318683	0.00195933	-0.585193	t0	resvssens
BBS2	ENSG00000125124	BBS2	GO:0001103	583	0.851048	5.96398	4.12449	0.000167434	0.00115035	-0.00257929	t0	resvssens
SLC7A7	ENSG00000155465	SLC7A7	GO:0000821	9056	1.6742	4.60102	2.67931	0.010422	0.0322289	-3.68915	t0	resvssens
AC016730.1	ENSG00000227718	AC016730.1			2.19053	-3.27095	2.26071	0.0289104	0.0724875	-3.48871	t0	resvssens
TBC1D23	ENSG00000036054	TBC1D23	GO:0005515	55773	0.681445	5.55712	4.77025	2.15262e-05	0.000217612	2.01556	t0	resvssens
PDLIM3	ENSG00000154553	PDLIM3	GO:0001725	27295	2.25725	-1.18664	2.21606	0.0320467	0.0787044	-3.80308	t0	resvssens
CDK19	ENSG00000155111	CDK19	GO:0004693	23097	1.06212	5.65225	3.56842	0.000899921	0.00452204	-1.59162	t0	resvssens
FAM9C	ENSG00000187268	FAM9C	GO:0000795	171484	5.31131	-2.01044	1.24657	0.219323	0.340253	-5.07853	t0	resvssens
KLHL7-AS1	ENSG00000230658	KLHL7-AS1			2.45454	-0.391336	2.09654	0.0419728	0.0970717	-4.08895	t0	resvssens
SEC14L1P1	ENSG00000213693	SEC14L1P1		729799	1.73034	-1.06729	2.61583	0.0122404	0.0366151	-2.96054	t0	resvssens
KLHDC1	ENSG00000197776	KLHDC1	GO:0005829	122773	1.32597	0.0254122	3.09646	0.00344714	0.0134212	-2.0192	t0	resvssens
PI3	ENSG00000124102	PI3	GO:0001533	5266	2.34116	1.95674	2.15931	0.0364658	0.0870494	-4.16741	t0	resvssens
LINC00263	ENSG00000235823	LINC00263		90271	0.941441	4.04728	3.84653	0.000392666	0.00231715	-0.674898	t0	resvssens
TPD52	ENSG00000076554	TPD52	GO:0005509	7163	1.04767	7.48648	3.58808	0.000849395	0.00431555	-1.6283	t0	resvssens
AB019440.1	ENSG00000221180	AB019440.1			2.99365	-3.75094	1.83798	0.0730013	0.148737	-4.21073	t0	resvssens
ZDHHC4	ENSG00000136247	ZDHHC4	GO:0005783	55146	0.559704	5.992	5.4155	2.59183e-06	3.82853e-05	4.07601	t0	resvssens
RP11-21L23.4	ENSG00000254632	RP11-21L23.4			1.57174	-1.0901	2.77163	0.00821789	0.0268114	-2.67025	t0	resvssens
LINC00658	ENSG00000226995	LINC00658		100507629	2.6919	-3.28495	1.96762	0.0556034	0.120894	-4.02426	t0	resvssens
IRF5	ENSG00000128604	IRF5	GO:0000981	3663	1.05953	4.02123	3.55571	0.000934118	0.00466967	-1.42436	t0	resvssens
RP11-290F20.1	ENSG00000203999	RP11-290F20.1		284751	1.67434	-0.835744	2.65886	0.0109787	0.0335748	-2.8976	t0	resvssens
RP11-617D20.1	ENSG00000231160	RP11-617D20.1			1.63846	-1.61211	2.69539	0.0100026	0.0312344	-2.78984	t0	resvssens
KLK8	ENSG00000129455	KLK8	GO:0004252	11202	2.62716	0.690412	1.9967	0.0522335	0.11516	-4.49751	t0	resvssens
PAQR4	ENSG00000162073	PAQR4	GO:0016021	124222	0.912515	6.22009	3.90918	0.000324656	0.00198536	-0.639595	t0	resvssens
EPG5	ENSG00000152223	EPG5	GO:0005515	57724	1.05846	5.03847	3.5541	0.000938535	0.0046872	-1.56715	t0	resvssens
CTD-2118P12.1	ENSG00000259786	CTD-2118P12.1			2.73718	-3.91429	1.94238	0.0586795	0.12573	-4.04024	t0	resvssens
CHMP1B	ENSG00000255112	CHMP1B	GO:0000815	57132	0.637263	6.4434	4.94371	1.2247e-05	0.00013689	2.51999	t0	resvssens
RP11-496I9.1	ENSG00000254815	RP11-496I9.1		692247	2.08416	0.657061	2.31184	0.0256579	0.0660332	-3.81239	t0	resvssens
SCML2P2	ENSG00000271105	SCML2P2			1.77345	-1.71869	2.55842	0.0141314	0.0410339	-3.05589	t0	resvssens
ZNF292	ENSG00000188994	ZNF292	GO:0000981	23036	0.823734	5.82582	4.16535	0.000147455	0.00103977	0.135645	t0	resvssens
C14orf28	ENSG00000179476	C14orf28		122525	0.762648	1.82849	4.37865	7.54662e-05	0.00060061	1.28176	t0	resvssens
TCAP	ENSG00000173991	TCAP	GO:0001756	8557	2.0852	0.907261	2.3087	0.0258474	0.0663912	-3.94976	t0	resvssens
TOLLIP-AS1	ENSG00000255153	TOLLIP-AS1		255512	1.3528	0.359121	3.03172	0.00411471	0.015364	-2.18336	t0	resvssens
HIST1H2BC	ENSG00000180596	HIST1H2BC	GO:0000786	8347	1.5785	0.630936	2.75136	0.00866101	0.027921	-2.869	t0	resvssens
IGDCC4	ENSG00000103742	IGDCC4	GO:0005886	57722	1.84254	0.0572456	2.49089	0.0166945	0.0467496	-3.38769	t0	resvssens
KIAA1147	ENSG00000257093	KIAA1147		57189	0.610865	6.83588	5.07326	8.01541e-06	9.74763e-05	2.9147	t0	resvssens
BCMO1	ENSG00000135697	BCMO1	GO:0001523	53630	2.08044	2.25366	2.30815	0.025881	0.0664575	-4.15563	t0	resvssens
SESN1	ENSG00000080546	SESN1	GO:0001650	27244	0.904326	4.84317	3.91542	0.000318541	0.00195915	-0.505805	t0	resvssens
C9orf152	ENSG00000188959	C9orf152		401546	0.764164	5.53463	4.36476	7.88566e-05	0.000624692	0.743689	t0	resvssens
STK24-AS1	ENSG00000224418	STK24-AS1			1.67019	-1.37805	2.64748	0.0113001	0.0343248	-2.84675	t0	resvssens
RP11-276H7.2	ENSG00000227959	RP11-276H7.2			1.40682	-1.27153	2.95183	0.00510608	0.0183116	-2.21475	t0	resvssens
NOTCH4	ENSG00000204301	NOTCH4	GO:0000139	4855	1.60842	0.255827	2.70998	0.00963553	0.0302778	-2.89368	t0	resvssens
AC062017.1	ENSG00000222020	AC062017.1		101928111	1.33917	-0.982808	3.04329	0.00398717	0.0150022	-2.05188	t0	resvssens
GLIS2	ENSG00000126603	GLIS2	GO:0000122	84662	2.24911	2.69702	2.19121	0.03392	0.0821859	-4.53507	t0	resvssens
RP4-614O4.11	ENSG00000261582	RP4-614O4.11			1.79578	-1.49832	2.52463	0.0153651	0.0437488	-3.13212	t0	resvssens
CTSB	ENSG00000164733	CTSB	GO:0002224	1508	0.586332	7.58439	5.20193	5.25035e-06	6.94172e-05	3.31387	t0	resvssens
DNAJC5G	ENSG00000163793	DNAJC5G	GO:0016020	285126	1.88757	-2.2772	2.44422	0.018706	0.0511699	-3.28807	t0	resvssens
ERV3-1	ENSG00000213462	ERV3-1	GO:0003674	2086	1.21108	2.54063	3.23896	0.00231975	0.0097663	-1.96212	t0	resvssens
MYH15	ENSG00000144821	MYH15	GO:0002074	22989	1.77816	0.407318	2.53655	0.0149192	0.0427421	-3.23901	t0	resvssens
PLEKHH3	ENSG00000068137	PLEKHH3	GO:0005615	79990	0.716533	4.99153	4.53484	4.5918e-05	0.000401431	1.31284	t0	resvssens
REEP6	ENSG00000115255	REEP6	GO:0001917	92840	0.953853	5.90543	3.76608	0.000500418	0.00281228	-1.03739	t0	resvssens
OLFML3	ENSG00000116774	OLFML3	GO:0007275	56944	4.20423	-0.486756	1.44289	0.15632	0.263896	-4.83448	t0	resvssens
RP11-499P20.2	ENSG00000240291	RP11-499P20.2			1.21575	0.190152	3.22922	0.00238408	0.00998807	-1.68954	t0	resvssens
DICER1-AS1	ENSG00000235706	DICER1-AS1		400242	0.770382	2.16967	4.32168	9.03448e-05	0.000697175	0.990527	t0	resvssens
MYLIP	ENSG00000007944	MYLIP	GO:0000209	29116	0.672791	5.71666	4.72943	2.45651e-05	0.000243448	1.86935	t0	resvssens
UPK1A	ENSG00000105668	UPK1A	GO:0005515	11045	1.72767	-0.701909	2.58205	0.0133229	0.0392112	-3.15425	t0	resvssens
LINC01071	ENSG00000237361	LINC01071		400128	2.23362	0.65199	2.19291	0.0337884	0.0819597	-4.00824	t0	resvssens
CFB	ENSG00000243649	CFB	GO:0001848	629	1.81916	1.38319	2.4951	0.0165232	0.046363	-3.55975	t0	resvssens
RP11-568N6.1	ENSG00000260101	RP11-568N6.1		101927402	1.85654	-2.30623	2.46308	0.0178679	0.0493897	-3.1666	t0	resvssens
KLHL7	ENSG00000122550	KLHL7	GO:0005515	55975	0.678181	5.22746	4.6976	2.72247e-05	0.000266113	1.82504	t0	resvssens
C19orf38	ENSG00000214212	C19orf38	GO:0016021	255809	1.74774	-1.16037	2.55852	0.0141278	0.0410306	-3.12335	t0	resvssens
STX3	ENSG00000166900	STX3	GO:0000149	6809	0.662292	8.15503	4.76713	2.17454e-05	0.00021931	1.90656	t0	resvssens
SLC6A16	ENSG00000063127	SLC6A16	GO:0005326	28968	1.5599	-1.51847	2.74999	0.00869182	0.0279952	-2.73001	t0	resvssens
SSC5D	ENSG00000179954	SSC5D	GO:0001968	284297	1.69201	-2.29439	2.60961	0.0124334	0.0370837	-2.91979	t0	resvssens
TMCC1-AS1	ENSG00000271270	TMCC1-AS1		100507032	0.939624	1.73511	3.78892	0.000467218	0.00266504	-0.377786	t0	resvssens
AK3P3	ENSG00000230042	AK3P3			1.5367	-1.8395	2.77435	0.00815989	0.0266679	-2.58083	t0	resvssens
CLDND1	ENSG00000080822	CLDND1	GO:0009986	56650	0.546244	5.30793	5.42148	2.54094e-06	3.76635e-05	4.12451	t0	resvssens
UBA7	ENSG00000182179	UBA7	GO:0004842	7318	1.10967	3.86491	3.40467	0.00144826	0.00668171	-1.7805	t0	resvssens
RP11-246A10.1	ENSG00000239941	RP11-246A10.1			2.38139	-4.10388	2.09526	0.0420915	0.0972674	-3.77993	t0	resvssens
CTC-205M6.5	ENSG00000260841	CTC-205M6.5			1.62377	-0.3426	2.67059	0.010656	0.0328267	-2.90336	t0	resvssens
ITPR3	ENSG00000096433	ITPR3	GO:0000822	3710	0.837537	8.68065	4.06453	0.00020159	0.00133782	-0.272951	t0	resvssens
RP11-703M24.5	ENSG00000266049	RP11-703M24.5			2.31133	-4.15536	2.13321	0.0386734	0.0910475	-3.71378	t0	resvssens
BZRAP1-AS1	ENSG00000265148	BZRAP1-AS1		100506779	1.79611	-1.79497	2.50059	0.0163022	0.0458531	-3.17139	t0	resvssens
RP11-218F4.1	ENSG00000260019	RP11-218F4.1		105371708	2.26421	-3.90576	2.16103	0.0363243	0.0867744	-3.66724	t0	resvssens
OSCAR	ENSG00000170909	OSCAR	GO:0005576	126014	1.3913	-1.30105	2.94143	0.00525051	0.0187354	-2.25364	t0	resvssens
MFSD4	ENSG00000174514	MFSD4	GO:0005355	148808	1.42186	0.757801	2.90082	0.0058516	0.0204585	-2.50084	t0	resvssens
MAP2K3	ENSG00000034152	MAP2K3	GO:0000187	5606	1.55821	6.99159	2.73461	0.00904411	0.0288801	-3.82187	t0	resvssens
RP11-739L10.1	ENSG00000265943	RP11-739L10.1			1.75046	-2.19864	2.53793	0.0148683	0.0426517	-3.01406	t0	resvssens
GSTM4	ENSG00000168765	GSTM4	GO:0004364	2948	0.929285	5.31824	3.79473	0.000459129	0.00262853	-0.891574	t0	resvssens
DAP	ENSG00000112977	DAP	GO:0006914	1611	0.896589	7.47367	3.88394	0.000350561	0.00211957	-0.776299	t0	resvssens
ANKMY1	ENSG00000144504	ANKMY1	GO:0046872	51281	0.82996	3.96007	4.07712	0.000193899	0.00129329	0.130202	t0	resvssens
AC093642.5	ENSG00000220804	AC093642.5			0.94907	0.952141	3.74161	0.000538506	0.00298811	-0.456513	t0	resvssens
FER1L5	ENSG00000249715	FER1L5	GO:0005886	90342	2.21466	-2.58016	2.187	0.0342463	0.0828478	-3.67059	t0	resvssens
RPS4XP16	ENSG00000224892	RPS4XP16			1.39205	-0.469664	2.93321	0.0053673	0.0190557	-2.31199	t0	resvssens
ZNF316	ENSG00000205903	ZNF316	GO:0003677	100131017	0.654971	5.23743	4.763	2.20377e-05	0.000221996	2.04731	t0	resvssens
AC053503.4	ENSG00000229525	AC053503.4			1.50334	-1.74355	2.79374	0.00775836	0.0256393	-2.58254	t0	resvssens
AP000640.10	ENSG00000254477	AP000640.10			1.78015	-1.38114	2.50628	0.0160757	0.0453726	-3.19693	t0	resvssens
IFITM10	ENSG00000244242	IFITM10	GO:0005886	402778	1.61957	0.640505	2.66107	0.0109172	0.0334285	-3.22709	t0	resvssens
LEAP2	ENSG00000164406	LEAP2	GO:0005576	116842	1.68008	1.22459	2.59914	0.0127647	0.0378217	-3.36702	t0	resvssens
ZNF720	ENSG00000197302	ZNF720	GO:0000981	124411	0.591093	4.05001	5.09626	7.43254e-06	9.20206e-05	3.26248	t0	resvssens
CTC-480C2.1	ENSG00000250874	CTC-480C2.1			2.51262	-4.03907	2.01149	0.0505872	0.112398	-3.9223	t0	resvssens
GATSL3	ENSG00000239282	GATSL3	GO:0005515	652968	1.42707	-1.59833	2.88083	0.00617067	0.0213346	-2.40649	t0	resvssens
DNHD1	ENSG00000179532	DNHD1	GO:0005524	144132	1.1924	4.14824	3.22788	0.00239302	0.0100157	-2.34746	t0	resvssens
RP11-17M16.1	ENSG00000220032	RP11-17M16.1			1.48241	-1.83606	2.81168	0.00740312	0.0247228	-2.51005	t0	resvssens
PAPD5	ENSG00000121274	PAPD5	GO:0003677	64282	0.51242	5.7994	5.60158	1.39698e-06	2.30388e-05	4.68986	t0	resvssens
[truncated: 15,136 more rows]

## Sheet: s8_degs_t0
	pathway	logFC	AveExpr	t	P.Value	adj.P.Val	B	timepoint	group	direction	group
1	REACTOME_DEFECTIVE_GALNT3_CAUSES_FAMILIAL_HYPERPHOSPHATEMIC_TUMORAL_CALCINOSIS_HFTC_	0.966285	-0.00407119	5.76417	6.60013e-07	2.14437e-05	5.50117	t0	resvssens	1	Other
2	REACTOME_ANTIGEN_PRESENTATION_FOLDING_ASSEMBLY_AND_PEPTIDE_LOADING_OF_CLASS_I_MHC	0.908467	-0.0486622	7.79035	6.18265e-10	5.01104e-08	12.4015	t0	resvssens	1	Other
3	REACTOME_SYNTHESIS_OF_LEUKOTRIENES_LT_AND_EOXINS_EX_	0.833231	0.0310451	6.8047	1.82114e-08	1.13541e-06	9.04697	t0	resvssens	1	ROS metabolism
4	REACTOME_SYNTHESIS_OF_BILE_ACIDS_AND_BILE_SALTS_VIA_27_HYDROXYCHOLESTEROL	0.826132	0.00270703	5.22705	4.12286e-06	9.54737e-05	3.70145	t0	resvssens	1	ROS metabolism
5	REACTOME_APOPTOTIC_CLEAVAGE_OF_CELL_ADHESION_PROTEINS	0.776708	0.00366147	6.76965	2.05541e-08	1.15215e-06	8.92716	t0	resvssens	1	Other
6	REACTOME_BUTYROPHILIN_BTN_FAMILY_INTERACTIONS	0.748589	0.0129934	5.32255	2.98296e-06	7.24407e-05	4.01874	t0	resvssens	1	Other
7	REACTOME_DEFECTIVE_C1GALT1C1_CAUSES_TN_POLYAGGLUTINATION_SYNDROME_TNPS_	0.747097	-0.00918893	4.54936	3.94074e-05	0.000586049	1.4982	t0	resvssens	1	Other
8	REACTOME_ENDOSOMAL_VACUOLAR_PATHWAY	0.744406	-0.025489	5.97124	3.23783e-07	1.22059e-05	6.20285	t0	resvssens	1	Other
9	REACTOME_METAL_ION_SLC_TRANSPORTERS	0.728569	-0.0173135	5.21446	4.30217e-06	9.82228e-05	3.65974	t0	resvssens	1	Other
10	REACTOME_XENOBIOTICS	0.724372	-0.00768472	4.59293	3.41688e-05	0.000517641	1.63682	t0	resvssens	1	ROS metabolism
11	REACTOME_ZINC_TRANSPORTERS	0.713901	-0.0244809	6.24303	1.2679e-07	5.55477e-06	7.128	t0	resvssens	1	Other
12	REACTOME_AFLATOXIN_ACTIVATION_AND_DETOXIFICATION	0.669715	0.00477259	5.59735	1.16916e-06	3.64462e-05	4.9386	t0	resvssens	1	ROS metabolism
13	REACTOME_PHASE_4_RESTING_MEMBRANE_POTENTIAL	0.65391	-0.024444	4.50124	4.61071e-05	0.00064991	1.34572	t0	resvssens	1	Other
14	REACTOME_ADVANCED_GLYCOSYLATION_ENDPRODUCT_RECEPTOR_SIGNALING	0.653798	-0.0425944	5.76354	6.61435e-07	2.14437e-05	5.49905	t0	resvssens	1	Other
15	KEGG_STEROID_HORMONE_BIOSYNTHESIS	0.628812	0.0219088	5.34538	2.76046e-06	6.99173e-05	4.09478	t0	resvssens	1	ROS metabolism
16	BIOCARTA_EICOSANOID_PATHWAY	0.627197	0.02071	3.53232	0.000952314	0.00637893	-1.56517	t0	resvssens	1	Other
17	REACTOME_FOXO_MEDIATED_TRANSCRIPTION_OF_CELL_CYCLE_GENES	0.624523	-0.036419	4.24611	0.000105057	0.00126146	0.548049	t0	resvssens	1	Other
18	REACTOME_BIOSYNTHESIS_OF_SPECIALIZED_PRORESOLVING_MEDIATORS_SPMS_	0.624491	0.0050805	3.6127	0.000749395	0.00539898	-1.3374	t0	resvssens	1	ROS metabolism
19	REACTOME_ZINC_INFLUX_INTO_CELLS_BY_THE_SLC39_GENE_FAMILY	0.615011	-0.0314496	5.54511	1.39778e-06	4.11964e-05	4.76302	t0	resvssens	1	Other
20	REACTOME_ACTIVATED_PKN1_STIMULATES_TRANSCRIPTION_OF_AR_ANDROGEN_RECEPTOR_REGULATED_GENES_KLK2_AND_KLK3	0.606268	-0.000740919	5.35081	2.71004e-06	6.99173e-05	4.11287	t0	resvssens	1	Other
21	KEGG_METABOLISM_OF_XENOBIOTICS_BY_CYTOCHROME_P450	0.586786	0.0154677	6.77705	2.00355e-08	1.15215e-06	8.95246	t0	resvssens	1	ROS metabolism
22	BIOCARTA_ARAP_PATHWAY	0.566156	-0.0074518	3.71925	0.00054344	0.00432624	-1.03109	t0	resvssens	1	Other
23	REACTOME_SYNTHESIS_OF_BILE_ACIDS_AND_BILE_SALTS_VIA_24_HYDROXYCHOLESTEROL	0.560515	0.0134974	5.78243	6.19893e-07	2.14437e-05	5.56292	t0	resvssens	1	ROS metabolism
24	REACTOME_SIRT1_NEGATIVELY_REGULATES_RRNA_EXPRESSION	0.558918	-0.0183872	6.30298	1.03076e-07	4.77387e-06	7.33252	t0	resvssens	1	Other
25	REACTOME_TBC_RABGAPS	0.558194	-0.0468019	5.14604	5.42047e-06	0.000117814	3.43343	t0	resvssens	1	Other
26	REACTOME_SHC1_EVENTS_IN_EGFR_SIGNALING	0.556127	0.0252833	4.24273	0.000106199	0.0012658	0.537595	t0	resvssens	1	Other
27	REACTOME_GLUCURONIDATION	0.555229	0.0114354	4.85309	1.44672e-05	0.000263498	2.47387	t0	resvssens	1	ROS metabolism
28	REACTOME_NOTCH4_ACTIVATION_AND_TRANSMISSION_OF_SIGNAL_TO_THE_NUCLEUS	0.554725	-0.0132133	3.96051	0.000258772	0.00250965	-0.320532	t0	resvssens	1	Other
29	REACTOME_RECOGNITION_AND_ASSOCIATION_OF_DNA_GLYCOSYLASE_WITH_SITE_CONTAINING_AN_AFFECTED_PURINE	0.546475	-0.0146345	5.34897	2.727e-06	6.99173e-05	4.10674	t0	resvssens	1	Other
30	KEGG_PENTOSE_AND_GLUCURONATE_INTERCONVERSIONS	0.544325	0.00768448	5.34696	2.74567e-06	6.99173e-05	4.10005	t0	resvssens	1	ROS metabolism
31	BIOCARTA_NKCELLS_PATHWAY	0.53942	-0.010518	5.06963	7.011e-06	0.000145423	3.18162	t0	resvssens	1	Other
32	REACTOME_MET_ACTIVATES_RAS_SIGNALING	0.538379	-0.0290351	3.75374	0.000489331	0.00406304	-0.930923	t0	resvssens	1	Other
33	REACTOME_CHOLESTEROL_BIOSYNTHESIS	0.538289	-0.0304982	3.91737	0.000295897	0.00278866	-0.449237	t0	resvssens	1	Other
34	REACTOME_CYTOCHROME_P450_ARRANGED_BY_SUBSTRATE_TYPE	0.534574	-0.0107638	4.27097	9.7026e-05	0.00117635	0.62491	t0	resvssens	1	ROS metabolism
35	REACTOME_DECTIN_2_FAMILY	0.527811	0.00881601	4.30208	8.7812e-05	0.00107836	0.721408	t0	resvssens	1	Other
36	REACTOME_DNA_METHYLATION	0.52636	-0.00838925	4.09037	0.000172252	0.00184915	0.0709625	t0	resvssens	1	Other
37	REACTOME_ATF6_ATF6_ALPHA_ACTIVATES_CHAPERONES	0.524369	-0.0185721	4.4602	5.26938e-05	0.000702608	1.21615	t0	resvssens	1	Other
38	KEGG_ALPHA_LINOLENIC_ACID_METABOLISM	0.523561	0.0273247	5.59174	1.1918e-06	3.6451e-05	4.91974	t0	resvssens	1	Other
39	REACTOME_REGULATED_PROTEOLYSIS_OF_P75NTR	0.523062	0.0200662	3.40602	0.00138082	0.00838317	-1.91716	t0	resvssens	1	Other
40	REACTOME_CASPASE_MEDIATED_CLEAVAGE_OF_CYTOSKELETAL_PROTEINS	0.520916	0.0131561	4.61674	3.16017e-05	0.000487871	1.71275	t0	resvssens	1	Other
41	REACTOME_MEIOTIC_SYNAPSIS	0.511975	0.0056044	7.30445	3.25664e-09	2.39955e-07	10.7528	t0	resvssens	1	Other
42	KEGG_ASCORBATE_AND_ALDARATE_METABOLISM	0.50412	0.0190614	6.28815	1.08493e-07	4.8852e-06	7.28192	t0	resvssens	1	ROS metabolism
43	KEGG_LINOLEIC_ACID_METABOLISM	0.503805	0.00284302	4.27027	9.72427e-05	0.00117635	0.622754	t0	resvssens	1	ROS metabolism
44	REACTOME_GOLGI_CISTERNAE_PERICENTRIOLAR_STACK_REORGANIZATION	0.503182	-0.0496828	4.75056	2.03303e-05	0.000340458	2.14213	t0	resvssens	1	Other
45	BIOCARTA_PTEN_PATHWAY	0.502558	-0.0178963	3.35929	0.00158172	0.00932352	-2.04546	t0	resvssens	1	Other
46	REACTOME_OTHER_INTERLEUKIN_SIGNALING	0.502494	-0.0182914	4.4821	4.90724e-05	0.000668457	1.28523	t0	resvssens	1	Other
47	REACTOME_ATF6_ATF6_ALPHA_ACTIVATES_CHAPERONE_GENES	0.502435	-0.0101948	4.41909	6.02106e-05	0.000780811	1.08683	t0	resvssens	1	Other
48	KEGG_SNARE_INTERACTIONS_IN_VESICULAR_TRANSPORT	0.493939	-0.0132723	3.48448	0.00109705	0.00708494	-1.69939	t0	resvssens	1	Other
49	KEGG_REGULATION_OF_AUTOPHAGY	0.48728	-0.0152289	3.42168	0.00131912	0.00813037	-1.87393	t0	resvssens	1	Other
50	BIOCARTA_HIF_PATHWAY	0.484302	-0.0404986	4.17512	0.000131726	0.00147492	0.329586	t0	resvssens	1	Other
51	REACTOME_TIGHT_JUNCTION_INTERACTIONS	0.483419	-0.0091503	4.33705	7.8476e-05	0.000978535	0.830181	t0	resvssens	1	Other
52	KEGG_DRUG_METABOLISM_CYTOCHROME_P450	0.47605	0.0185483	5.31708	3.03884e-06	7.24407e-05	4.00053	t0	resvssens	1	ROS metabolism
53	REACTOME_INHIBITION_OF_DNA_RECOMBINATION_AT_TELOMERE	0.468224	-0.0116329	4.65502	2.78663e-05	0.000434339	1.83512	t0	resvssens	1	Other
54	REACTOME_ACYL_CHAIN_REMODELLING_OF_PG	0.468	0.0033837	4.49278	4.73962e-05	0.000656661	1.31896	t0	resvssens	1	Other
55	REACTOME_INTRA_GOLGI_TRAFFIC	0.464475	-0.00854752	5.20016	4.51528e-06	0.000101656	3.61237	t0	resvssens	1	Other
56	BIOCARTA_STATHMIN_PATHWAY	0.459975	-0.00536802	5.97918	3.15043e-07	1.21592e-05	6.22984	t0	resvssens	1	Other
57	REACTOME_AMYLOID_FIBER_FORMATION	0.459206	-0.00611144	4.76512	1.93741e-05	0.0003341	2.18908	t0	resvssens	1	Other
58	KEGG_ARACHIDONIC_ACID_METABOLISM	0.457163	0.0100294	3.86411	0.000348873	0.00317709	-0.607165	t0	resvssens	1	Other
59	BIOCARTA_ARENRF2_PATHWAY	0.449644	-0.0224004	4.3766	6.90804e-05	0.000881727	0.953665	t0	resvssens	1	Other
60	REACTOME_IRE1ALPHA_ACTIVATES_CHAPERONES	0.441574	-0.0246767	4.35076	7.50849e-05	0.00094442	0.872946	t0	resvssens	1	Other
61	BIOCARTA_TALL1_PATHWAY	0.439159	-0.00646005	3.69179	0.000590601	0.00455887	-1.11051	t0	resvssens	1	Other
62	REACTOME_COMPLEMENT_CASCADE	0.438555	0.0253348	3.50103	0.00104475	0.00682882	-1.65308	t0	resvssens	1	Other
63	REACTOME_TP53_REGULATES_TRANSCRIPTION_OF_DEATH_RECEPTORS_AND_LIGANDS	0.436628	0.00357752	3.49659	0.00105853	0.00689107	-1.6655	t0	resvssens	1	Other
64	KEGG_CELL_ADHESION_MOLECULES_CAMS	0.431129	0.0229009	4.4432	5.56847e-05	0.000733861	1.1626	t0	resvssens	1	Other
65	REACTOME_P130CAS_LINKAGE_TO_MAPK_SIGNALING_FOR_INTEGRINS	0.430993	0.0328574	4.58745	3.47887e-05	0.000522153	1.61934	t0	resvssens	1	Other
66	REACTOME_SIGNALING_BY_NODAL	0.426403	-0.041104	3.84086	0.000374773	0.00339389	-0.67577	t0	resvssens	1	Other
67	REACTOME_PHASE_I_FUNCTIONALIZATION_OF_COMPOUNDS	0.423473	-0.0025705	4.79057	1.78067e-05	0.000313746	2.27131	t0	resvssens	1	ROS metabolism
68	REACTOME_FOXO_MEDIATED_TRANSCRIPTION_OF_OXIDATIVE_STRESS_METABOLIC_AND_NEURONAL_GENES	0.422435	-0.00735714	3.91141	0.000301418	0.00282427	-0.466974	t0	resvssens	1	Other
69	KEGG_COMPLEMENT_AND_COAGULATION_CASCADES	0.419858	0.0157133	3.69528	0.000584385	0.00453844	-1.10041	t0	resvssens	1	Other
70	REACTOME_GRB2_SOS_PROVIDES_LINKAGE_TO_MAPK_SIGNALING_FOR_INTEGRINS_	0.417974	0.0489708	3.99036	0.000235769	0.00235915	-0.231082	t0	resvssens	1	Other
71	BIOCARTA_MYOSIN_PATHWAY	0.413212	-0.0196377	3.74992	0.000495058	0.00406304	-0.942041	t0	resvssens	1	Other
72	REACTOME_DAP12_INTERACTIONS	0.412177	-0.00509809	3.52556	0.000971619	0.0064549	-1.58422	t0	resvssens	1	Other
73	KEGG_RETINOL_METABOLISM	0.4095	0.00813389	3.79736	0.000428295	0.00373261	-0.803546	t0	resvssens	1	ROS metabolism
74	REACTOME_IMMUNOREGULATORY_INTERACTIONS_BETWEEN_A_LYMPHOID_AND_A_NON_LYMPHOID_CELL	0.408369	0.0129989	4.03277	0.000206462	0.00214535	-0.103438	t0	resvssens	1	Other
75	REACTOME_ACTIVATION_OF_CHAPERONE_GENES_BY_XBP1S	0.407913	-0.0208475	3.55821	0.000881818	0.0061293	-1.49213	t0	resvssens	1	Other
76	REACTOME_ERCC6_CSB_AND_EHMT2_G9A_POSITIVELY_REGULATE_RRNA_EXPRESSION	0.39764	-0.0253946	4.51508	4.40731e-05	0.000632235	1.38952	t0	resvssens	1	Other
77	REACTOME_GAB1_SIGNALOSOME	0.396818	0.0275005	3.53652	0.000940524	0.00635246	-1.55334	t0	resvssens	1	Other
78	REACTOME_CELL_CELL_JUNCTION_ORGANIZATION	0.394023	-0.00423126	4.23351	0.000109372	0.0012941	0.509156	t0	resvssens	1	Other
79	REACTOME_GLUTATHIONE_SYNTHESIS_AND_RECYCLING	0.384757	-0.00792923	4.42341	5.93733e-05	0.000776162	1.10041	t0	resvssens	1	ROS metabolism
80	REACTOME_MISCELLANEOUS_TRANSPORT_AND_BINDING_EVENTS	0.382514	-0.0245374	4.69148	2.47122e-05	0.000396618	1.95203	t0	resvssens	1	Other
81	REACTOME_CARGO_CONCENTRATION_IN_THE_ER	0.382174	-0.0112681	4.07282	0.000182046	0.00194143	0.0177021	t0	resvssens	1	Other
82	REACTOME_CELL_JUNCTION_ORGANIZATION	0.38072	-0.0118687	4.01783	0.000216355	0.00223384	-0.148462	t0	resvssens	1	Other
83	REACTOME_BASE_EXCISION_REPAIR_AP_SITE_FORMATION	0.376952	-0.0118325	4.35046	7.51574e-05	0.00094442	0.872011	t0	resvssens	1	Other
84	KEGG_SYSTEMIC_LUPUS_ERYTHEMATOSUS	0.376942	0.0214321	4.20682	0.00011909	0.00137596	0.426937	t0	resvssens	1	Other
85	REACTOME_SIGNAL_REGULATORY_PROTEIN_FAMILY_INTERACTIONS	0.372764	0.0179774	4.22056	0.000113985	0.00132928	0.469242	t0	resvssens	1	Other
86	REACTOME_ACTIVATION_OF_RAC1	0.371164	-0.0134333	3.60554	0.000765623	0.00546729	-1.35778	t0	resvssens	1	Other
87	REACTOME_RHO_GTPASES_ACTIVATE_PKNS	0.368167	-0.0165142	3.55708	0.000884797	0.0061293	-1.49533	t0	resvssens	1	Other
88	REACTOME_GLYCEROPHOSPHOLIPID_BIOSYNTHESIS	0.363767	-0.0174973	3.87658	0.000335708	0.00307448	-0.5703	t0	resvssens	1	Other
89	REACTOME_APOPTOTIC_CLEAVAGE_OF_CELLULAR_PROTEINS	0.354905	2.67394e-05	3.38238	0.00147922	0.0089254	-1.9822	t0	resvssens	1	Other
90	REACTOME_LATENT_INFECTION_OF_HOMO_SAPIENS_WITH_MYCOBACTERIUM_TUBERCULOSIS	0.354344	0.00629215	3.64728	0.000675479	0.00496522	-1.23852	t0	resvssens	1	Other
91	BIOCARTA_EDG1_PATHWAY	0.354121	-0.0270172	3.68377	0.000605084	0.00463609	-1.13362	t0	resvssens	1	Other
92	BIOCARTA_PAR1_PATHWAY	0.352429	-0.0381526	4.60403	3.29482e-05	0.000503858	1.67218	t0	resvssens	1	Other
93	BIOCARTA_P38MAPK_PATHWAY	0.348476	0.0031692	3.54599	0.000914459	0.00622831	-1.52666	t0	resvssens	1	Other
94	HALLMARK_HEME_METABOLISM	0.342897	-0.00667147	4.49635	4.68479e-05	0.000654659	1.33025	t0	resvssens	1	Other
95	REACTOME_REGULATION_OF_CHOLESTEROL_BIOSYNTHESIS_BY_SREBP_SREBF_	0.340977	-0.00529823	4.70157	2.3903e-05	0.000387468	1.98445	t0	resvssens	1	Other
96	KEGG_NATURAL_KILLER_CELL_MEDIATED_CYTOTOXICITY	0.335132	0.00330855	3.43584	0.00126559	0.00786022	-1.83474	t0	resvssens	1	Other
97	REACTOME_CELL_CELL_COMMUNICATION	0.331291	-0.0115851	3.6779	0.000615923	0.00466547	-1.15055	t0	resvssens	1	Other
98	HALLMARK_APOPTOSIS	0.330768	-0.00604811	3.74675	0.000499868	0.00407179	-0.951279	t0	resvssens	1	Other
99	BIOCARTA_TOB1_PATHWAY	0.328718	0.00978639	3.3685	0.00154005	0.00917804	-2.02026	t0	resvssens	1	Other
100	REACTOME_SYNTHESIS_OF_BILE_ACIDS_AND_BILE_SALTS	0.327026	-0.0187338	3.71864	0.000544449	0.00432624	-1.03286	t0	resvssens	1	ROS metabolism
101	REACTOME_NICOTINATE_METABOLISM	0.32696	-0.00516581	3.38193	0.00148114	0.0089254	-1.98343	t0	resvssens	1	ROS metabolism
102	REACTOME_SYNTHESIS_OF_PA	0.325493	-0.0145134	3.40784	0.00137351	0.00837016	-1.91214	t0	resvssens	1	Other
103	REACTOME_ROS_AND_RNS_PRODUCTION_IN_PHAGOCYTES	0.324813	0.00256889	3.71477	0.000550886	0.00435603	-1.04408	t0	resvssens	1	Other
104	REACTOME_GLUTATHIONE_CONJUGATION	0.322673	-0.0067914	3.96193	0.000257629	0.00250965	-0.316281	t0	resvssens	1	ROS metabolism
105	REACTOME_PRE_NOTCH_PROCESSING_IN_GOLGI	0.320553	-0.0442063	3.64656	0.000676937	0.00496522	-1.24057	t0	resvssens	1	Other
106	REACTOME_FOXO_MEDIATED_TRANSCRIPTION	0.320033	-0.018933	3.44926	0.00121677	0.00767464	-1.7975	t0	resvssens	1	Other
107	REACTOME_METABOLISM_OF_STEROIDS	0.319198	0.00187071	6.43411	6.55228e-08	3.31914e-06	7.78024	t0	resvssens	1	Other
108	REACTOME_BIOLOGICAL_OXIDATIONS	0.316498	0.00724389	5.25535	3.74628e-06	8.80105e-05	3.79533	t0	resvssens	1	ROS metabolism
109	REACTOME_SEMA3A_PLEXIN_REPULSION_SIGNALING_BY_INHIBITING_INTEGRIN_ADHESION	0.316423	-0.0314416	3.57946	0.000827712	0.00583357	-1.43195	t0	resvssens	1	Other
110	REACTOME_INTEGRIN_SIGNALING	0.313062	0.00809827	3.63427	0.00070242	0.00510594	-1.27577	t0	resvssens	1	Other
111	REACTOME_ACTIVATION_OF_GENE_EXPRESSION_BY_SREBF_SREBP_	0.311446	0.000946801	3.69485	0.000585154	0.00453844	-1.10167	t0	resvssens	1	Other
112	REACTOME_TRANSCRIPTIONAL_REGULATION_OF_GRANULOPOIESIS	0.305025	-0.0122507	3.44969	0.00121523	0.00767464	-1.79631	t0	resvssens	1	Other
113	REACTOME_BILE_ACID_AND_BILE_SALT_METABOLISM	0.301782	-0.0117874	3.6498	0.000670382	0.00496205	-1.2313	t0	resvssens	1	ROS metabolism
114	REACTOME_CELL_SURFACE_INTERACTIONS_AT_THE_VASCULAR_WALL	0.278929	0.00608689	3.45414	0.00119947	0.00762484	-1.78394	t0	resvssens	1	Other
115	REACTOME_RAB_REGULATION_OF_TRAFFICKING	0.272367	-0.0202575	3.6064	0.000763659	0.00546729	-1.35534	t0	resvssens	1	Other
116	REACTOME_REPRODUCTION	0.267161	0.00528132	4.20525	0.000119686	0.00137596	0.422114	t0	resvssens	1	Other
117	REACTOME_BMAL1_CLOCK_NPAS2_ACTIVATES_CIRCADIAN_GENE_EXPRESSION	0.238015	0.00148135	3.43669	0.00126241	0.00786022	-1.83235	t0	resvssens	1	Other
118	REACTOME_EXTRA_NUCLEAR_ESTROGEN_SIGNALING	0.233444	0.00611866	3.33753	0.00168449	0.00989332	-2.10485	t0	resvssens	1	Other
119	REACTOME_PEPTIDE_CHAIN_ELONGATION	-1.11866	-0.00032541	-13.3799	1.93906e-17	4.49031e-15	29.5471	t0	resvssens	0	Other
120	REACTOME_EUKARYOTIC_TRANSLATION_ELONGATION	-1.08556	-0.000653175	-13.5847	1.10876e-17	3.59461e-15	30.0992	t0	resvssens	0	Other
121	KEGG_RIBOSOME	-1.06855	-0.00137249	-12.1491	6.22722e-16	1.26179e-13	26.1146	t0	resvssens	0	Other
122	REACTOME_3_UTR_MEDIATED_TRANSLATIONAL_REGULATION	-1.0485	0.000972539	-13.6295	9.81702e-18	3.59461e-15	30.2194	t0	resvssens	0	Other
123	REACTOME_INFLUENZA_VIRAL_RNA_TRANSCRIPTION_AND_REPLICATION	-1.03862	0.00985134	-15.3414	1.1275e-19	1.82768e-16	34.6186	t0	resvssens	0	Other
124	REACTOME_FORMATION_OF_THE_TERNARY_COMPLEX_AND_SUBSEQUENTLY_THE_43S_COMPLEX	-1.02412	-0.00270755	-11.8537	1.47379e-15	2.38902e-13	25.2609	t0	resvssens	0	Other
125	REACTOME_NONSENSE_MEDIATED_DECAY_ENHANCED_BY_THE_EXON_JUNCTION_COMPLEX	-1.01902	0.00596181	-14.3168	1.5676e-18	1.27054e-15	32.0289	t0	resvssens	0	Other
126	REACTOME_EUKARYOTIC_TRANSLATION_INITIATION	-1.01358	-0.00140002	-13.4262	1.7081e-17	4.49031e-15	29.6724	t0	resvssens	0	Other
127	REACTOME_NONSENSE_MEDIATED_DECAY_NMD_	-0.977141	0.00371228	-13.7832	6.48134e-18	3.50208e-15	30.6292	t0	resvssens	0	Other
128	REACTOME_ACTIVATION_OF_THE_MRNA_UPON_BINDING_OF_THE_CAP_BINDING_COMPLEX_AND_EIFS_AND_SUBSEQUENT_BINDING_TO_43S	-0.962488	-0.00898534	-11.0353	1.69994e-14	1.96829e-12	22.8352	t0	resvssens	0	Other
129	REACTOME_NUCLEOBASE_BIOSYNTHESIS	-0.943317	0.0198277	-4.65554	2.78188e-05	0.000434339	1.83678	t0	resvssens	0	Other
130	REACTOME_RESPONSE_OF_EIF2AK4_GCN2_TO_AMINO_ACID_DEFICIENCY	-0.941863	0.00122306	-11.0971	1.40886e-14	1.90313e-12	23.0216	t0	resvssens	0	Other
131	REACTOME_SELENOAMINO_ACID_METABOLISM	-0.92705	-0.00147361	-11.9927	9.81151e-16	1.76716e-13	25.6642	t0	resvssens	0	Other
132	REACTOME_SRP_DEPENDENT_COTRANSLATIONAL_PROTEIN_TARGETING_TO_MEMBRANE	-0.919676	0.00648455	-11.0503	1.62405e-14	1.96829e-12	22.8805	t0	resvssens	0	Other
133	REACTOME_RRNA_PROCESSING	-0.890988	0.00312977	-8.22651	1.41186e-10	1.34625e-08	13.8682	t0	resvssens	0	Other
134	REACTOME_INFLUENZA_INFECTION	-0.887831	0.00077759	-11.3175	7.24394e-15	1.06749e-12	23.6817	t0	resvssens	0	Other
135	REACTOME_PURINE_RIBONUCLEOSIDE_MONOPHOSPHATE_BIOSYNTHESIS	-0.885959	0.0186391	-4.45911	5.28798e-05	0.000702608	1.21273	t0	resvssens	0	Other
136	REACTOME_REGULATION_OF_EXPRESSION_OF_SLITS_AND_ROBOS	-0.841073	0.00951403	-10.6052	6.36273e-14	6.44624e-12	21.5247	t0	resvssens	0	Other
137	REACTOME_TRANSLATION	-0.802208	-0.00771317	-6.76883	2.06121e-08	1.15215e-06	8.92436	t0	resvssens	0	Other
138	REACTOME_MITOCHONDRIAL_IRON_SULFUR_CLUSTER_BIOGENESIS	-0.795964	0.000750971	-5.55331	1.35914e-06	4.07994e-05	4.79057	t0	resvssens	0	Other
139	HALLMARK_MYC_TARGETS_V2	-0.78943	0.0120506	-4.17462	0.000131933	0.00147492	0.328074	t0	resvssens	0	Other
140	REACTOME_MITOCHONDRIAL_TRNA_AMINOACYLATION	-0.77739	0.016271	-4.68739	2.50475e-05	0.000398058	1.93891	t0	resvssens	0	Other
141	REACTOME_SIGNALING_BY_ROBO_RECEPTORS	-0.75543	0.00653873	-10.6242	5.99806e-14	6.44624e-12	21.5833	t0	resvssens	0	Other
142	REACTOME_HDR_THROUGH_MMEJ_ALT_NHEJ_	-0.743891	0.0414841	-3.73119	0.000524098	0.00420575	-0.99649	t0	resvssens	0	Other
143	BIOCARTA_HSWI_SNF_PATHWAY	-0.741883	-0.00716778	-5.12373	5.84383e-06	0.000124643	3.3598	t0	resvssens	0	Other
144	BIOCARTA_EIF_PATHWAY	-0.735718	0.00158302	-5.53782	1.43302e-06	4.14808e-05	4.73855	t0	resvssens	0	Other
145	REACTOME_METABOLISM_OF_MRNA	-0.718228	0.00338987	-7.8736	4.65843e-10	3.97438e-08	12.6826	t0	resvssens	0	Other
146	REACTOME_TRNA_PROCESSING_IN_THE_NUCLEUS	-0.715332	0.0014326	-4.30318	8.75042e-05	0.00107836	0.724805	t0	resvssens	0	Other
147	REACTOME_RRNA_MODIFICATION_IN_THE_NUCLEUS_AND_CYTOSOL	-0.714356	0.0152432	-3.82774	0.000390192	0.00349448	-0.714378	t0	resvssens	0	Other
148	BIOCARTA_RANMS_PATHWAY	-0.696223	-0.0183402	-4.48526	4.85695e-05	0.000667214	1.29522	t0	resvssens	0	Other
149	HALLMARK_MYC_TARGETS_V1	-0.677567	0.00630799	-4.09379	0.000170404	0.00184149	0.0813584	t0	resvssens	0	Other
150	BIOCARTA_TEL_PATHWAY	-0.67662	0.000702507	-8.12108	2.01467e-10	1.81432e-08	13.515	t0	resvssens	0	Other
151	REACTOME_DOUBLE_STRAND_BREAK_REPAIR	-0.664883	0.0157392	-4.05071	0.000195153	0.00205331	-0.0492274	t0	resvssens	0	Other
152	REACTOME_SNRNP_ASSEMBLY	-0.660543	0.00298016	-3.99165	0.00023482	0.00235915	-0.227206	t0	resvssens	0	Other
153	BIOCARTA_CPSF_PATHWAY	-0.643867	-0.0367445	-3.52966	0.000959879	0.00640314	-1.57268	t0	resvssens	0	Other
154	KEGG_NON_HOMOLOGOUS_END_JOINING	-0.641248	0.0235749	-4.39976	6.40987e-05	0.000824635	1.02618	t0	resvssens	0	Other
155	REACTOME_TRNA_AMINOACYLATION	-0.63614	0.00938233	-3.81869	0.000401186	0.0035732	-0.740977	t0	resvssens	0	Other
156	REACTOME_ASSOCIATION_OF_LICENSING_FACTORS_WITH_THE_PRE_REPLICATIVE_COMPLEX	-0.635001	0.00384247	-3.78521	0.000444523	0.00381255	-0.839117	t0	resvssens	0	Other
157	REACTOME_TRNA_PROCESSING	-0.630439	0.00740974	-3.75933	0.000481065	0.00406304	-0.914643	t0	resvssens	0	Other
158	BIOCARTA_P53_PATHWAY	-0.625413	-0.0255649	-6.97554	1.01006e-08	6.54925e-07	9.63078	t0	resvssens	0	Other
159	REACTOME_METABOLISM_OF_RNA	-0.62398	-0.00128464	-4.54618	3.98184e-05	0.000586779	1.48812	t0	resvssens	0	Other
160	REACTOME_DEGRADATION_OF_CYSTEINE_AND_HOMOCYSTEINE	-0.619862	-0.0529245	-4.15766	0.000139233	0.00154587	0.276108	t0	resvssens	0	Other
161	REACTOME_INTERACTIONS_OF_VPR_WITH_HOST_CELLULAR_PROTEINS	-0.608168	0.00675269	-3.6831	0.000606323	0.00463609	-1.13557	t0	resvssens	0	Other
162	REACTOME_INTERACTIONS_OF_REV_WITH_HOST_CELLULAR_PROTEINS	-0.607401	0.00605849	-3.479	0.0011149	0.00714328	-1.71468	t0	resvssens	0	Other
163	REACTOME_TRANSPORT_OF_MATURE_MRNAS_DERIVED_FROM_INTRONLESS_TRANSCRIPTS	-0.60634	0.00936214	-3.54971	0.000904403	0.00618581	-1.51615	t0	resvssens	0	Other
164	REACTOME_NUCLEAR_IMPORT_OF_REV_PROTEIN	-0.600657	0.00640601	-3.44618	0.00122782	0.0077143	-1.80606	t0	resvssens	0	Other
165	BIOCARTA_ARF_PATHWAY	-0.599967	0.0220218	-6.0257	2.68383e-07	1.11551e-05	6.38791	t0	resvssens	0	Other
166	REACTOME_REPRESSION_OF_WNT_TARGET_GENES	-0.599959	-0.0398809	-5.68371	8.69805e-07	2.76461e-05	5.22951	t0	resvssens	0	Other
167	REACTOME_REGULATION_OF_TP53_ACTIVITY_THROUGH_METHYLATION	-0.59592	-0.0192259	-5.49573	1.65448e-06	4.5456e-05	4.59735	t0	resvssens	0	Other
168	REACTOME_PROCESSING_OF_INTRONLESS_PRE_MRNAS	-0.59552	-0.00734837	-3.4734	0.00113343	0.00723343	-1.7303	t0	resvssens	0	Other
169	REACTOME_PROCESSING_OF_CAPPED_INTRONLESS_PRE_MRNA	-0.592367	-0.0134582	-3.80737	0.000415366	0.00365929	-0.774221	t0	resvssens	0	Other
170	BIOCARTA_NOS1_PATHWAY	-0.591463	0.021836	-6.34287	8.98065e-08	4.4114e-06	7.46867	t0	resvssens	0	Other
171	REACTOME_DISEASES_OF_DNA_REPAIR	-0.589692	0.0153218	-3.92218	0.000291519	0.00276346	-0.434931	t0	resvssens	0	Other
172	REACTOME_HOMOLOGOUS_RECOMBINATION_REPAIR_OF_REPLICATION_INDEPENDENT_DOUBLE_STRAND_BREAKS	-0.589213	0.0147623	-3.44145	0.00124495	0.00779175	-1.81918	t0	resvssens	0	Other
173	BIOCARTA_CDK5_PATHWAY	-0.586614	0.0144957	-3.95207	0.000265664	0.00254817	-0.345775	t0	resvssens	0	Other
174	REACTOME_MITOCHONDRIAL_PROTEIN_IMPORT	-0.583685	-0.00120247	-4.52736	4.23425e-05	0.000618354	1.42842	t0	resvssens	0	Other
175	KEGG_AMINOACYL_TRNA_BIOSYNTHESIS	-0.578898	0.00973812	-3.56895	0.000854062	0.00596739	-1.46174	t0	resvssens	0	Other
176	BIOCARTA_PROTEASOME_PATHWAY	-0.573049	0.00464104	-3.33443	0.0016996	0.00991025	-2.11327	t0	resvssens	0	Other
177	REACTOME_WNT5A_DEPENDENT_INTERNALIZATION_OF_FZD4	-0.565967	-0.00571015	-4.7543	2.00806e-05	0.000340458	2.15417	t0	resvssens	0	Other
178	KEGG_PANTOTHENATE_AND_COA_BIOSYNTHESIS	-0.562998	0.00424939	-6.5946	3.7629e-08	2.03322e-06	8.32871	t0	resvssens	0	Other
179	REACTOME_MRNA_PROCESSING	-0.560379	-0.00936203	-3.7582	0.000482729	0.00406304	-0.917943	t0	resvssens	0	Other
180	REACTOME_MECP2_REGULATES_NEURONAL_RECEPTORS_AND_CHANNELS	-0.557375	0.000754951	-5.40511	2.2531e-06	6.08713e-05	4.29408	t0	resvssens	0	Other
181	BIOCARTA_CELLCYCLE_PATHWAY	-0.550153	-0.0156773	-4.82453	1.59084e-05	0.000283379	2.38123	t0	resvssens	0	Other
182	REACTOME_SLBP_DEPENDENT_PROCESSING_OF_REPLICATION_DEPENDENT_HISTONE_PRE_MRNAS	-0.548869	-0.0253854	-3.88406	0.000328042	0.00302779	-0.548153	t0	resvssens	0	Other
183	BIOCARTA_DNAFRAGMENT_PATHWAY	-0.545978	-0.00133462	-4.00143	0.000227753	0.00232193	-0.197829	t0	resvssens	0	Other
184	REACTOME_RUNX1_INTERACTS_WITH_CO_FACTORS_WHOSE_PRECISE_EFFECT_ON_RUNX1_TARGETS_IS_NOT_KNOWN	-0.541208	-0.00917641	-4.70724	2.34599e-05	0.000384125	2.00267	t0	resvssens	0	Other
185	REACTOME_TRAFFICKING_OF_GLUR2_CONTAINING_AMPA_RECEPTORS	-0.538007	0.0132327	-3.95887	0.000260099	0.00250965	-0.325445	t0	resvssens	0	Other
186	REACTOME_GLUTAMATE_AND_GLUTAMINE_METABOLISM	-0.534967	0.025072	-6.08504	2.18722e-07	9.33022e-06	6.58975	t0	resvssens	0	Other
187	REACTOME_CLEAVAGE_OF_GROWING_TRANSCRIPT_IN_THE_TERMINATION_REGION	-0.534401	-0.0165372	-3.62087	0.000731255	0.00529181	-1.31407	t0	resvssens	0	Other
188	REACTOME_NEGATIVE_REGULATION_OF_NMDA_RECEPTOR_MEDIATED_NEURONAL_TRANSMISSION	-0.526074	-0.00790319	-5.77134	6.43951e-07	2.14437e-05	5.52543	t0	resvssens	0	Other
189	REACTOME_METABOLISM_OF_AMINO_ACIDS_AND_DERIVATIVES	-0.525073	0.00865492	-7.31046	3.19012e-09	2.39955e-07	10.7732	t0	resvssens	0	Other
190	BIOCARTA_AKAP13_PATHWAY	-0.52294	0.0246092	-4.74993	2.03729e-05	0.000340458	2.1401	t0	resvssens	0	Other
191	REACTOME_RMTS_METHYLATE_HISTONE_ARGININES	-0.522185	0.00685639	-4.05485	0.000192631	0.00204088	-0.0367106	t0	resvssens	0	Other
192	BIOCARTA_VDR_PATHWAY	-0.516352	-0.00759026	-4.19842	0.000122316	0.0013963	0.401123	t0	resvssens	0	Other
193	REACTOME_GLYCOGEN_BREAKDOWN_GLYCOGENOLYSIS_	-0.514382	-0.0151347	-4.90519	1.21616e-05	0.000232713	2.64331	t0	resvssens	0	Other
194	BIOCARTA_CARM_ER_PATHWAY	-0.511234	0.00482591	-4.86788	1.37721e-05	0.000256605	2.52191	t0	resvssens	0	Other
195	REACTOME_MRNA_SPLICING_MINOR_PATHWAY	-0.503633	-0.00189222	-3.42207	0.00131758	0.00813037	-1.87283	t0	resvssens	0	Other
196	REACTOME_RUNX3_REGULATES_P14_ARF	-0.502814	-0.000883107	-3.79741	0.000428237	0.00373261	-0.803417	t0	resvssens	0	Other
197	REACTOME_TP53_REGULATES_TRANSCRIPTION_OF_GENES_INVOLVED_IN_G1_CELL_CYCLE_ARREST	-0.492072	-0.0266344	-6.00675	2.86496e-07	1.13271e-05	6.3235	t0	resvssens	0	Other
198	BIOCARTA_G1_PATHWAY	-0.490767	-0.00696321	-5.50683	1.59299e-06	4.45213e-05	4.63456	t0	resvssens	0	Other
199	BIOCARTA_CTCF_PATHWAY	-0.484495	0.0134721	-4.91536	1.17558e-05	0.000229592	2.67644	t0	resvssens	0	Other
200	REACTOME_GLYCOGEN_STORAGE_DISEASES	-0.481643	-0.00643825	-3.99756	0.000230522	0.00233548	-0.209449	t0	resvssens	0	Other
201	REACTOME_LYSINE_CATABOLISM	-0.478724	0.00790585	-6.43512	6.52929e-08	3.31914e-06	7.78372	t0	resvssens	0	Other
202	BIOCARTA_MITOCHONDRIA_PATHWAY	-0.477777	-0.00959764	-5.06642	7.08724e-06	0.000145423	3.17103	t0	resvssens	0	Other
203	BIOCARTA_AKAPCENTROSOME_PATHWAY	-0.474442	0.0206035	-6.00888	2.84396e-07	1.13271e-05	6.33075	t0	resvssens	0	Other
204	KEGG_BASE_EXCISION_REPAIR	-0.469586	0.000111747	-3.60324	0.000770919	0.00548097	-1.36434	t0	resvssens	0	Other
205	REACTOME_VITAMIN_B5_PANTOTHENATE_METABOLISM	-0.457099	0.000519937	-5.93836	3.62607e-07	1.33588e-05	6.09121	t0	resvssens	0	Other
206	BIOCARTA_AMAN_PATHWAY	-0.442332	-0.0107711	-4.5246	4.27255e-05	0.000618375	1.41968	t0	resvssens	0	Other
207	REACTOME_SYNAPTIC_ADHESION_LIKE_MOLECULES	-0.440996	-0.0046058	-3.71003	0.000558857	0.00439761	-1.05779	t0	resvssens	0	Other
208	REACTOME_RAF_INDEPENDENT_MAPK1_3_ACTIVATION	-0.44016	0.0122854	-3.55362	0.000893939	0.00614015	-1.5051	t0	resvssens	0	Other
209	REACTOME_ANTIVIRAL_MECHANISM_BY_IFN_STIMULATED_GENES	-0.439143	0.0145266	-3.97577	0.000246752	0.0024539	-0.274839	t0	resvssens	0	Other
210	REACTOME_INTERLEUKIN_6_SIGNALING	-0.438703	0.0135904	-3.6402	0.000690016	0.00503836	-1.2588	t0	resvssens	0	Other
211	REACTOME_PI_3K_CASCADE_FGFR1	-0.43784	0.0240152	-3.75287	0.000490636	0.00406304	-0.933468	t0	resvssens	0	Other
212	REACTOME_SULFUR_AMINO_ACID_METABOLISM	-0.436918	-0.000649895	-5.32075	3.00129e-06	7.24407e-05	4.01273	t0	resvssens	0	Other
213	BIOCARTA_EFP_PATHWAY	-0.435069	-0.0123792	-3.74911	0.000496288	0.00406304	-0.944412	t0	resvssens	0	Other
214	REACTOME_HEDGEHOG_OFF_STATE	-0.431898	0.00467373	-3.65967	0.000650748	0.00483882	-1.20298	t0	resvssens	0	Other
215	REACTOME_PI_3K_CASCADE_FGFR2	-0.431293	0.015517	-4.11868	0.000157523	0.0017253	0.1571	t0	resvssens	0	Other
216	BIOCARTA_IGF1MTOR_PATHWAY	-0.430423	0.0018493	-3.7355	0.000517267	0.00417159	-0.983961	t0	resvssens	0	Other
217	REACTOME_RECRUITMENT_OF_MITOTIC_CENTROSOME_PROTEINS_AND_COMPLEXES	-0.428632	-0.000728829	-3.75222	0.000491601	0.00406304	-0.935346	t0	resvssens	0	Other
218	REACTOME_WNT5A_DEPENDENT_INTERNALIZATION_OF_FZD2_FZD5_AND_ROR2	-0.428234	-0.00235541	-3.96837	0.000252512	0.00248074	-0.297009	t0	resvssens	0	Other
219	REACTOME_CHAPERONE_MEDIATED_AUTOPHAGY	-0.422954	-0.00592996	-4.90418	1.22027e-05	0.000232713	2.64001	t0	resvssens	0	Other
220	BIOCARTA_RANBP2_PATHWAY	-0.421761	0.00838939	-3.75192	0.000492058	0.00406304	-0.936234	t0	resvssens	0	Other
221	REACTOME_TRAF6_MEDIATED_IRF7_ACTIVATION_IN_TLR7_8_OR_9_SIGNALING	-0.421686	-0.0169996	-3.76798	0.000468544	0.00399742	-0.889437	t0	resvssens	0	Other
222	REACTOME_LOSS_OF_FUNCTION_OF_MECP2_IN_RETT_SYNDROME	-0.419761	0.00629737	-3.55443	0.000891798	0.00614015	-1.50282	t0	resvssens	0	Other
223	BIOCARTA_EIF4_PATHWAY	-0.418327	-0.0199918	-4.95716	1.02234e-05	0.000204593	2.81286	t0	resvssens	0	Other
224	REACTOME_ONCOGENE_INDUCED_SENESCENCE	-0.413821	0.00551319	-5.33942	2.81691e-06	7.02495e-05	4.07492	t0	resvssens	0	Other
225	BIOCARTA_AGPCR_PATHWAY	-0.413529	-0.00396878	-5.51318	1.55879e-06	4.43299e-05	4.65588	t0	resvssens	0	Other
226	REACTOME_REGULATION_OF_TP53_EXPRESSION_AND_DEGRADATION	-0.412419	-0.0184417	-4.87605	1.34023e-05	0.000252619	2.54847	t0	resvssens	0	Other
227	BIOCARTA_PGC1A_PATHWAY	-0.411295	-0.0141831	-5.17491	4.91735e-06	0.000109192	3.52881	t0	resvssens	0	Other
228	REACTOME_GLYCOGEN_SYNTHESIS	-0.411065	-0.0119557	-3.7418	0.000507457	0.00411294	-0.965674	t0	resvssens	0	Other
229	REACTOME_TRANSCRIPTION_OF_E2F_TARGETS_UNDER_NEGATIVE_CONTROL_BY_DREAM_COMPLEX	-0.40619	-0.0103156	-3.33528	0.00169548	0.00991025	-2.11098	t0	resvssens	0	Other
230	REACTOME_UNBLOCKING_OF_NMDA_RECEPTORS_GLUTAMATE_BINDING_AND_ACTIVATION	-0.402858	-0.0152235	-3.81556	0.000405068	0.00358806	-0.750194	t0	resvssens	0	Other
231	REACTOME_AURKA_ACTIVATION_BY_TPX2	-0.402553	-0.00560968	-3.36089	0.00157441	0.00932352	-2.04109	t0	resvssens	0	Other
232	REACTOME_TRANSCRIPTIONAL_REGULATION_BY_MECP2	-0.400732	-0.00161474	-4.85842	1.42126e-05	0.000261802	2.49119	t0	resvssens	0	Other
233	REACTOME_AXON_GUIDANCE	-0.399578	0.00745323	-7.24143	4.0439e-09	2.78098e-07	10.5381	t0	resvssens	0	Other
234	REACTOME_ACTIVATION_OF_AMPK_DOWNSTREAM_OF_NMDARS	-0.399117	0.0324857	-4.5042	4.56653e-05	0.000649329	1.35507	t0	resvssens	0	Other
235	BIOCARTA_P53HYPOXIA_PATHWAY	-0.396577	-0.00410516	-3.78532	0.000444366	0.00381255	-0.838781	t0	resvssens	0	Other
236	REACTOME_FORMATION_OF_SENESCENCE_ASSOCIATED_HETEROCHROMATIN_FOCI_SAHF_	-0.396498	-0.0107776	-4.11535	0.000159192	0.00173188	0.146941	t0	resvssens	0	Other
237	BIOCARTA_PDZS_PATHWAY	-0.394714	-0.0143013	-5.7692	6.48713e-07	2.14437e-05	5.51817	t0	resvssens	0	Other
238	REACTOME_GLYCOGEN_METABOLISM	-0.394024	-0.0149356	-5.11774	5.96309e-06	0.000125535	3.34003	t0	resvssens	0	Other
239	REACTOME_NERVOUS_SYSTEM_DEVELOPMENT	-0.390503	0.00916529	-7.23619	4.11743e-09	2.78098e-07	10.5202	t0	resvssens	0	Other
240	REACTOME_RECRUITMENT_OF_NUMA_TO_MITOTIC_CENTROSOMES	-0.380264	-0.00201568	-3.53447	0.000946265	0.00636471	-1.55912	t0	resvssens	0	Other
241	REACTOME_CREB1_PHOSPHORYLATION_THROUGH_THE_ACTIVATION_OF_ADENYLATE_CYCLASE	-0.374911	0.0095679	-3.5205	0.000986293	0.00649911	-1.59845	t0	resvssens	0	Other
242	REACTOME_NEGATIVE_REGULATION_OF_MAPK_PATHWAY	-0.373418	-0.00354303	-3.48064	0.00110953	0.00713707	-1.7101	t0	resvssens	0	Other
243	KEGG_BASAL_CELL_CARCINOMA	-0.372981	0.0184602	-6.3141	9.91907e-08	4.72906e-06	7.37047	t0	resvssens	0	Other
244	REACTOME_REGULATION_OF_TP53_ACTIVITY	-0.369874	-0.00785842	-3.4169	0.00133764	0.00818232	-1.88712	t0	resvssens	0	Other
245	BIOCARTA_MEF2D_PATHWAY	-0.364597	-0.0267572	-4.77701	1.86258e-05	0.000324649	2.22747	t0	resvssens	0	Other
246	REACTOME_ACTIVATION_OF_THE_TFAP2_AP_2_FAMILY_OF_TRANSCRIPTION_FACTORS	-0.3637	0.00654408	-3.52128	0.000984013	0.00649911	-1.59625	t0	resvssens	0	Other
247	BIOCARTA_RACCYCD_PATHWAY	-0.356387	-0.0157763	-3.67559	0.000620234	0.0046696	-1.1572	t0	resvssens	0	Other
248	KEGG_ALANINE_ASPARTATE_AND_GLUTAMATE_METABOLISM	-0.35583	-0.00359003	-4.01241	0.000220057	0.00225767	-0.164775	t0	resvssens	0	Other
249	REACTOME_CELLULAR_RESPONSES_TO_EXTERNAL_STIMULI	-0.355453	0.00219258	-4.04879	0.000196338	0.00205331	-0.0550538	t0	resvssens	0	Other
250	BIOCARTA_VIP_PATHWAY	-0.342753	0.00609331	-4.47915	4.95449e-05	0.000669269	1.27593	t0	resvssens	0	Other
251	REACTOME_DISASSEMBLY_OF_THE_DESTRUCTION_COMPLEX_AND_RECRUITMENT_OF_AXIN_TO_THE_MEMBRANE	-0.33993	-0.03296	-3.51734	0.000995564	0.00653364	-1.60732	t0	resvssens	0	Other
252	BIOCARTA_CHREBP_PATHWAY	-0.332228	-0.00316913	-5.14438	5.45097e-06	0.000117814	3.42793	t0	resvssens	0	Other
253	REACTOME_CARBOXYTERMINAL_POST_TRANSLATIONAL_MODIFICATIONS_OF_TUBULIN	-0.326882	0.0194685	-3.37757	0.00150003	0.00897253	-1.9954	t0	resvssens	0	Other
254	REACTOME_NOTCH1_INTRACELLULAR_DOMAIN_REGULATES_TRANSCRIPTION	-0.32342	-0.00037694	-4.22991	0.000110636	0.00129958	0.498047	t0	resvssens	0	Other
255	KEGG_HEDGEHOG_SIGNALING_PATHWAY	-0.322702	0.0212797	-5.8952	4.20677e-07	1.51537e-05	5.94481	t0	resvssens	0	Other
256	REACTOME_SUMOYLATION	-0.320205	-0.00789855	-3.54413	0.000919531	0.00623665	-1.53191	t0	resvssens	0	Other
257	REACTOME_ADRENALINE_NORADRENALINE_INHIBITS_INSULIN_SECRETION	-0.312766	0.0138664	-3.5709	0.000849113	0.00595849	-1.45621	t0	resvssens	0	Other
258	REACTOME_TRANSCRIPTIONAL_REGULATION_BY_RUNX1	-0.310791	-0.0123748	-3.67819	0.00061538	0.00466547	-1.1497	t0	resvssens	0	Other
259	KEGG_TGF_BETA_SIGNALING_PATHWAY	-0.30949	-0.00214377	-4.83729	1.52476e-05	0.000274626	2.42261	t0	resvssens	0	Other
260	KEGG_MELANOMA	-0.305796	0.0259958	-4.98187	9.41193e-06	0.000190709	2.89367	t0	resvssens	0	Other
261	BIOCARTA_CALCINEURIN_PATHWAY	-0.30378	-0.0151707	-3.78923	0.000439082	0.00380616	-0.82734	t0	resvssens	0	Other
262	REACTOME_INFECTIOUS_DISEASE	-0.303599	-0.000246847	-4.12821	0.00015285	0.00168551	0.186129	t0	resvssens	0	Other
263	REACTOME_GAMMA_CARBOXYLATION_HYPUSINE_FORMATION_AND_ARYLSULFATASE_ACTIVATION	-0.302112	-0.0108831	-3.88337	0.000328742	0.00302779	-0.550197	t0	resvssens	0	Other
264	REACTOME_ASSEMBLY_AND_CELL_SURFACE_PRESENTATION_OF_NMDA_RECEPTORS	-0.294639	0.0220142	-3.59103	0.000799583	0.00565993	-1.39907	t0	resvssens	0	Other
265	KEGG_PURINE_METABOLISM	-0.289921	0.00412087	-4.92374	1.14313e-05	0.000225977	2.70378	t0	resvssens	0	Other
266	REACTOME_RNA_POLYMERASE_II_TRANSCRIPTION	-0.287261	-0.00730259	-3.70395	0.000569245	0.00445771	-1.07537	t0	resvssens	0	Other
267	BIOCARTA_CCR3_PATHWAY	-0.284205	0.00587339	-3.49337	0.00106864	0.00692908	-1.67451	t0	resvssens	0	Other
268	REACTOME_NEUREXINS_AND_NEUROLIGINS	-0.275848	-0.00777587	-3.96966	0.0002515	0.00248074	-0.293149	t0	resvssens	0	Other
269	REACTOME_KINESINS	-0.270817	-0.00334014	-3.94673	0.000270109	0.00257557	-0.361709	t0	resvssens	0	Other
270	REACTOME_SIGNALING_BY_PTK6	-0.26265	0.00726366	-3.67452	0.000622229	0.0046696	-1.16026	t0	resvssens	0	Other
271	REACTOME_ACTIVATION_OF_NMDA_RECEPTORS_AND_POSTSYNAPTIC_EVENTS	-0.249646	0.00727677	-4.18605	0.000127227	0.0014422	0.363128	t0	resvssens	0	Other
272	REACTOME_DEVELOPMENTAL_BIOLOGY	-0.235216	0.00177203	-4.7156	2.28216e-05	0.000377488	2.02953	t0	resvssens	0	Other
273	REACTOME_CA2_PATHWAY	-0.225463	-0.00185693	-3.37929	0.00149254	0.00896075	-1.99067	t0	resvssens	0	Other
274	BIOCARTA_GPCR_PATHWAY	-0.223879	-0.0126724	-3.41884	0.00133009	0.00816695	-1.88176	t0	resvssens	0	Other
275	REACTOME_NEGATIVE_REGULATION_OF_FGFR_SIGNALING	-0.22018	0.0151391	-3.66736	0.000635827	0.00474966	-1.18087	t0	resvssens	0	Other
276	KEGG_ARGININE_AND_PROLINE_METABOLISM	-0.215076	0.0144742	-3.83194	0.000385192	0.00346887	-0.702029	t0	resvssens	0	Other
277	REACTOME_DISEASE	-0.205683	-0.00268361	-3.88372	0.000328384	0.00302779	-0.549151	t0	resvssens	0	Other
278	REACTOME_METABOLISM_OF_CARBOHYDRATES	-0.163377	0.00190715	-3.35951	0.00158073	0.00932352	-2.04487	t0	resvssens	0	Other

## Sheet: s9_degs_t1
	pathway	logFC	AveExpr	t	P.Value	adj.P.Val	B	timepoint	group	direction	group
1	REACTOME_GLUCURONIDATION	0.813328	0.0114354	7.10906	6.37617e-09	4.49381e-07	10.2322	t1	resvssens	1	ROS metabolism
2	REACTOME_GLUTATHIONE_SYNTHESIS_AND_RECYCLING	0.789768	-0.00792923	9.07967	8.27011e-12	1.11715e-09	16.7773	t1	resvssens	1	ROS metabolism
3	REACTOME_SYNTHESIS_OF_LEUKOTRIENES_LT_AND_EOXINS_EX_	0.772302	0.0310451	6.30711	1.01614e-07	5.14738e-06	7.5112	t1	resvssens	1	ROS metabolism
4	REACTOME_AFLATOXIN_ACTIVATION_AND_DETOXIFICATION	0.738662	0.00477259	6.17359	1.61138e-07	7.46299e-06	7.05883	t1	resvssens	1	ROS metabolism
5	REACTOME_SYNTHESIS_OF_BILE_ACIDS_AND_BILE_SALTS_VIA_27_HYDROXYCHOLESTEROL	0.730171	0.00270703	4.61989	3.12767e-05	0.000641766	1.92021	t1	resvssens	1	ROS metabolism
6	KEGG_PENTOSE_AND_GLUCURONATE_INTERCONVERSIONS	0.699729	0.00768448	6.87351	1.43612e-08	9.31183e-07	9.4335	t1	resvssens	1	ROS metabolism
7	KEGG_METABOLISM_OF_XENOBIOTICS_BY_CYTOCHROME_P450	0.698678	0.0154677	8.06934	2.39956e-10	1.94484e-08	13.4612	t1	resvssens	1	ROS metabolism
8	KEGG_STEROID_HORMONE_BIOSYNTHESIS	0.689129	0.0219088	5.85812	4.77902e-07	1.80158e-05	5.99342	t1	resvssens	1	ROS metabolism
9	REACTOME_SYNTHESIS_OF_BILE_ACIDS_AND_BILE_SALTS_VIA_24_HYDROXYCHOLESTEROL	0.662863	0.0134974	6.83829	1.62174e-08	1.01109e-06	9.31398	t1	resvssens	1	ROS metabolism
10	KEGG_ASCORBATE_AND_ALDARATE_METABOLISM	0.629345	0.0190614	7.85015	5.04491e-10	3.89419e-08	12.7293	t1	resvssens	1	ROS metabolism
11	KEGG_DRUG_METABOLISM_CYTOCHROME_P450	0.627623	0.0185483	7.01002	8.96852e-09	6.05748e-07	9.89654	t1	resvssens	1	ROS metabolism
12	REACTOME_DEFECTIVE_GALNT3_CAUSES_FAMILIAL_HYPERPHOSPHATEMIC_TUMORAL_CALCINOSIS_HFTC_	0.612057	-0.00407119	3.6511	0.000667761	0.00778734	-1.01583	t1	resvssens	1	Other
13	REACTOME_GLUTATHIONE_CONJUGATION	0.590933	-0.0067914	7.25575	3.84974e-09	2.83656e-07	10.7286	t1	resvssens	1	ROS metabolism
14	KEGG_ALPHA_LINOLENIC_ACID_METABOLISM	0.589475	0.0273247	6.29571	1.05697e-07	5.19194e-06	7.47255	t1	resvssens	1	Other
15	REACTOME_ACYL_CHAIN_REMODELLING_OF_PG	0.589285	0.0033837	5.6571	9.52847e-07	3.21784e-05	5.3182	t1	resvssens	1	Other
16	REACTOME_DISSOLUTION_OF_FIBRIN_CLOT	0.559119	-0.00223099	3.57635	0.00083542	0.00927546	-1.22806	t1	resvssens	1	Other
17	BIOCARTA_NKCELLS_PATHWAY	0.557945	-0.010518	5.24374	3.89646e-06	0.000103544	3.94323	t1	resvssens	1	Other
18	REACTOME_NICOTINAMIDE_SALVAGING	0.521801	0.037317	3.89298	0.000319118	0.00444312	-0.313239	t1	resvssens	1	ROS metabolism
19	REACTOME_CHOLESTEROL_BIOSYNTHESIS	0.514014	-0.0304982	3.74071	0.000509132	0.00630002	-0.758272	t1	resvssens	1	Other
20	REACTOME_NICOTINATE_METABOLISM	0.512781	-0.00516581	5.30398	3.17703e-06	8.90873e-05	4.14221	t1	resvssens	1	ROS metabolism
21	REACTOME_ADVANCED_GLYCOSYLATION_ENDPRODUCT_RECEPTOR_SIGNALING	0.490526	-0.0425944	4.32422	8.1782e-05	0.00136669	0.992372	t1	resvssens	1	Other
22	KEGG_GLYCINE_SERINE_AND_THREONINE_METABOLISM	0.472941	-0.000408185	3.91801	0.000295307	0.00421243	-0.239203	t1	resvssens	1	Other
23	KEGG_TERPENOID_BACKBONE_BIOSYNTHESIS	0.47293	-0.0080082	4.53795	4.09037e-05	0.00081882	1.66074	t1	resvssens	1	Other
24	REACTOME_SYNTHESIS_OF_GLYCOSYLPHOSPHATIDYLINOSITOL_GPI_	0.459102	-0.0194625	3.76799	0.000468534	0.00588755	-0.679234	t1	resvssens	1	Other
25	REACTOME_RECOGNITION_AND_ASSOCIATION_OF_DNA_GLYCOSYLASE_WITH_SITE_CONTAINING_AN_AFFECTED_PURINE	0.45514	-0.0146345	4.45497	5.35967e-05	0.000954728	1.39974	t1	resvssens	1	Other
26	REACTOME_PHASE_II_CONJUGATION_OF_COMPOUNDS	0.453456	-0.000731773	8.97649	1.16089e-11	1.44755e-09	16.4435	t1	resvssens	1	ROS metabolism
27	KEGG_PORPHYRIN_AND_CHLOROPHYLL_METABOLISM	0.431777	0.0107231	6.34816	8.81787e-08	4.76459e-06	7.6504	t1	resvssens	1	ROS metabolism
28	REACTOME_ALPHA_LINOLENIC_ACID_ALA_METABOLISM	0.418764	-0.051756	4.80247	1.71174e-05	0.000374964	2.50413	t1	resvssens	1	Other
29	REACTOME_NF_KB_ACTIVATION_THROUGH_FADD_RIP_1_PATHWAY_MEDIATED_BY_CASPASE_8_AND_10	0.403274	0.00621036	3.69163	0.000590885	0.00709499	-0.899763	t1	resvssens	1	Other
30	REACTOME_ACTIVATION_OF_THE_AP_1_FAMILY_OF_TRANSCRIPTION_FACTORS	0.396462	-0.00778184	3.81842	0.000401525	0.0053715	-0.532289	t1	resvssens	1	Other
31	KEGG_RETINOL_METABOLISM	0.389866	0.00813389	3.6153	0.000743582	0.00848835	-1.11778	t1	resvssens	1	ROS metabolism
32	KEGG_GLUTATHIONE_METABOLISM	0.388055	-0.0159439	4.43779	5.66689e-05	0.000998482	1.34596	t1	resvssens	1	ROS metabolism
33	KEGG_DRUG_METABOLISM_OTHER_ENZYMES	0.383479	0.0067105	3.73532	0.000517555	0.00635573	-0.773871	t1	resvssens	1	ROS metabolism
34	REACTOME_BIOLOGICAL_OXIDATIONS	0.372419	0.00724389	6.18389	1.5551e-07	7.41415e-06	7.0937	t1	resvssens	1	ROS metabolism
35	KEGG_HISTIDINE_METABOLISM	0.371699	-0.00784123	4.81899	1.6204e-05	0.000359818	2.55732	t1	resvssens	1	Other
36	REACTOME_BILE_ACID_AND_BILE_SALT_METABOLISM	0.364893	-0.0117874	4.41307	6.13959e-05	0.00107014	1.26868	t1	resvssens	1	ROS metabolism
37	REACTOME_ARACHIDONIC_ACID_METABOLISM	0.352043	0.00477822	3.62423	0.000723933	0.00832266	-1.09241	t1	resvssens	1	ROS metabolism
38	KEGG_PEROXISOME	0.344417	-0.0167163	4.53236	4.1657e-05	0.00081882	1.64311	t1	resvssens	1	ROS metabolism
39	REACTOME_SIGNAL_REGULATORY_PROTEIN_FAMILY_INTERACTIONS	0.337726	0.0179774	3.82385	0.00039489	0.0053343	-0.516411	t1	resvssens	1	Other
40	REACTOME_MEIOTIC_SYNAPSIS	0.336133	0.0056044	4.79568	1.75076e-05	0.000378398	2.48227	t1	resvssens	1	Other
41	REACTOME_SIRT1_NEGATIVELY_REGULATES_RRNA_EXPRESSION	0.334214	-0.0183872	3.76897	0.000467131	0.00588755	-0.676381	t1	resvssens	1	Other
42	REACTOME_BASE_EXCISION_REPAIR_AP_SITE_FORMATION	0.32835	-0.0118325	3.78954	0.000438674	0.00559913	-0.616558	t1	resvssens	1	Other
43	REACTOME_ACTIVATION_OF_GENE_EXPRESSION_BY_SREBF_SREBP_	0.32587	0.000946801	3.86597	0.000346884	0.00476524	-0.392842	t1	resvssens	1	Other
44	REACTOME_METABOLISM_OF_STEROIDS	0.285256	0.00187071	5.74993	6.93065e-07	2.39034e-05	5.62958	t1	resvssens	1	Other
45	REACTOME_FATTY_ACID_METABOLISM	0.201173	-0.0080378	3.57916	0.000828456	0.00926157	-1.22013	t1	resvssens	1	ROS metabolism
46	REACTOME_INFLUENZA_VIRAL_RNA_TRANSCRIPTION_AND_REPLICATION	-0.86875	0.00985134	-12.8322	8.86614e-17	1.4372e-13	27.9918	t1	resvssens	0	Other
47	REACTOME_FORMATION_OF_THE_TERNARY_COMPLEX_AND_SUBSEQUENTLY_THE_43S_COMPLEX	-0.848152	-0.00270755	-9.81692	7.59564e-13	1.53907e-10	19.1261	t1	resvssens	0	Other
48	REACTOME_ACTIVATION_OF_THE_MRNA_UPON_BINDING_OF_THE_CAP_BINDING_COMPLEX_AND_EIFS_AND_SUBSEQUENT_BINDING_TO_43S	-0.844623	-0.00898534	-9.68391	1.16298e-12	1.83285e-10	18.7073	t1	resvssens	0	Other
49	REACTOME_3_UTR_MEDIATED_TRANSLATIONAL_REGULATION	-0.835724	0.000972539	-10.8636	2.87029e-14	9.30548e-12	22.3426	t1	resvssens	0	Other
50	REACTOME_EUKARYOTIC_TRANSLATION_INITIATION	-0.833191	-0.00140002	-11.0367	1.69276e-14	7.54131e-12	22.8603	t1	resvssens	0	Other
51	REACTOME_SRP_DEPENDENT_COTRANSLATIONAL_PROTEIN_TARGETING_TO_MEMBRANE	-0.823778	0.00648455	-9.89804	5.86382e-13	1.35789e-10	19.3805	t1	resvssens	0	Other
52	REACTOME_INTERLEUKIN_35_SIGNALLING	-0.819903	0.0173608	-5.303	3.18758e-06	8.90873e-05	4.13898	t1	resvssens	0	Other
53	REACTOME_PEPTIDE_CHAIN_ELONGATION	-0.815981	-0.00032541	-9.75961	9.12366e-13	1.64327e-10	18.9459	t1	resvssens	0	Other
54	REACTOME_NONSENSE_MEDIATED_DECAY_ENHANCED_BY_THE_EXON_JUNCTION_COMPLEX	-0.805168	0.00596181	-11.3123	7.35787e-15	5.96355e-12	23.6765	t1	resvssens	0	Other
55	REACTOME_EUKARYOTIC_TRANSLATION_ELONGATION	-0.802005	-0.000653175	-10.0363	3.7798e-13	1.02118e-10	19.8121	t1	resvssens	0	Other
56	REACTOME_NONSENSE_MEDIATED_DECAY_NMD_	-0.780222	0.00371228	-11.0055	1.8609e-14	7.54131e-12	22.7675	t1	resvssens	0	Other
57	BIOCARTA_EIF_PATHWAY	-0.776912	0.00158302	-5.84789	4.95019e-07	1.82369e-05	5.95896	t1	resvssens	0	Other
58	KEGG_RIBOSOME	-0.773711	-0.00137249	-8.79689	2.10063e-11	2.27008e-09	15.8597	t1	resvssens	0	Other
59	REACTOME_INFLUENZA_INFECTION	-0.758041	0.00077759	-9.66301	1.24376e-12	1.83285e-10	18.6413	t1	resvssens	0	Other
60	REACTOME_RRNA_PROCESSING	-0.739049	0.00312977	-6.82366	1.70576e-08	1.02409e-06	9.26432	t1	resvssens	0	Other
61	BIOCARTA_AKAP13_PATHWAY	-0.721914	0.0246092	-6.55723	4.28156e-08	2.39324e-06	8.35985	t1	resvssens	0	Other
62	REACTOME_RESPONSE_OF_EIF2AK4_GCN2_TO_AMINO_ACID_DEFICIENCY	-0.695925	0.00122306	-8.19946	1.54659e-10	1.31949e-08	13.8937	t1	resvssens	0	Other
63	REACTOME_REGULATION_OF_EXPRESSION_OF_SLITS_AND_ROBOS	-0.69192	0.00951403	-8.72447	2.67073e-11	2.70578e-09	15.6233	t1	resvssens	0	Other
64	REACTOME_SELENOAMINO_ACID_METABOLISM	-0.650996	-0.00147361	-8.42156	7.33323e-11	6.60398e-09	14.6286	t1	resvssens	0	Other
65	REACTOME_REGULATION_OF_TP53_ACTIVITY_THROUGH_METHYLATION	-0.642345	-0.0192259	-5.92387	3.81153e-07	1.47107e-05	6.21495	t1	resvssens	0	Other
66	REACTOME_SIGNALING_BY_ROBO_RECEPTORS	-0.633965	0.00653873	-8.91598	1.41712e-11	1.64082e-09	16.2472	t1	resvssens	0	Other
67	REACTOME_MITOCHONDRIAL_IRON_SULFUR_CLUSTER_BIOGENESIS	-0.599294	0.000750971	-4.18117	0.000129216	0.00203358	0.552461	t1	resvssens	0	Other
68	BIOCARTA_CTCF_PATHWAY	-0.585369	0.0134721	-5.93875	3.62112e-07	1.43461e-05	6.26515	t1	resvssens	0	Other
69	REACTOME_TRANSLATION	-0.585318	-0.00771317	-4.93876	1.08717e-05	0.000251758	2.94476	t1	resvssens	0	Other
70	REACTOME_PI_3K_CASCADE_FGFR2	-0.584703	0.015517	-5.58369	1.22506e-06	3.97163e-05	5.07254	t1	resvssens	0	Other
71	REACTOME_INTERLEUKIN_6_SIGNALING	-0.581654	0.0135904	-4.82635	1.58123e-05	0.000355997	2.58106	t1	resvssens	0	Other
72	REACTOME_METABOLISM_OF_MRNA	-0.576565	0.00338987	-6.32062	9.69828e-08	5.07126e-06	7.55699	t1	resvssens	0	Other
73	BIOCARTA_TEL_PATHWAY	-0.5578	0.000702507	-6.69495	2.66041e-08	1.54019e-06	8.8274	t1	resvssens	0	Other
74	REACTOME_REPRESSION_OF_WNT_TARGET_GENES	-0.553933	-0.0398809	-5.24769	3.84477e-06	0.000103544	3.95624	t1	resvssens	0	Other
75	REACTOME_PI_3K_CASCADE_FGFR1	-0.55326	0.0240152	-4.74217	2.0903e-05	0.000440048	2.31043	t1	resvssens	0	Other
76	KEGG_N_GLYCAN_BIOSYNTHESIS	-0.530409	-0.0226567	-4.70216	2.38565e-05	0.000495787	2.18238	t1	resvssens	0	Other
77	BIOCARTA_ARF_PATHWAY	-0.520814	0.0220218	-5.23074	4.07177e-06	0.000104781	3.90034	t1	resvssens	0	Other
78	BIOCARTA_MITOCHONDRIA_PATHWAY	-0.517654	-0.00959764	-5.48928	1.69131e-06	5.27234e-05	4.75745	t1	resvssens	0	Other
79	BIOCARTA_NOS1_PATHWAY	-0.516974	0.021836	-5.54405	1.40284e-06	4.45882e-05	4.94012	t1	resvssens	0	Other
80	REACTOME_WNT5A_DEPENDENT_INTERNALIZATION_OF_FZD4	-0.515421	-0.00571015	-4.3297	8.03535e-05	0.0013568	1.00934	t1	resvssens	0	Other
81	REACTOME_GLUTAMATE_AND_GLUTAMINE_METABOLISM	-0.513444	0.025072	-5.84023	5.0823e-07	1.83076e-05	5.93318	t1	resvssens	0	Other
82	REACTOME_TRAF6_MEDIATED_IRF7_ACTIVATION_IN_TLR7_8_OR_9_SIGNALING	-0.50375	-0.0169996	-4.50126	4.61046e-05	0.000849268	1.54511	t1	resvssens	0	Other
83	REACTOME_RUNX3_REGULATES_P14_ARF	-0.502454	-0.000883107	-3.79469	0.000431811	0.00555646	-0.601547	t1	resvssens	0	Other
84	BIOCARTA_ERAD_PATHWAY	-0.487918	-0.0180429	-3.94116	0.000274828	0.00397764	-0.170545	t1	resvssens	0	Other
85	REACTOME_TICAM1_DEPENDENT_ACTIVATION_OF_IRF3_IRF7	-0.478535	-0.0208564	-3.89878	0.000313439	0.00441813	-0.296099	t1	resvssens	0	Other
86	REACTOME_GLYCOGEN_SYNTHESIS	-0.474029	-0.0119557	-4.31493	8.42614e-05	0.00139375	0.963614	t1	resvssens	0	Other
87	REACTOME_CD209_DC_SIGN_SIGNALING	-0.472521	-0.0100361	-3.58889	0.000804732	0.00912217	-1.19263	t1	resvssens	0	Other
88	REACTOME_MECP2_REGULATES_NEURONAL_RECEPTORS_AND_CHANNELS	-0.466668	0.000754951	-4.52548	4.26038e-05	0.00081882	1.62139	t1	resvssens	0	Other
89	BIOCARTA_P53_PATHWAY	-0.46425	-0.0255649	-5.17801	4.86618e-06	0.000123251	3.72671	t1	resvssens	0	Other
90	KEGG_HEDGEHOG_SIGNALING_PATHWAY	-0.463303	0.0212797	-8.46374	6.36758e-11	6.07168e-09	14.7677	t1	resvssens	0	Other
91	REACTOME_IRAK1_RECRUITS_IKK_COMPLEX	-0.460415	-0.00836115	-4.47556	5.01279e-05	0.000902859	1.46433	t1	resvssens	0	Other
92	BIOCARTA_AGPCR_PATHWAY	-0.4589	-0.00396878	-6.11808	1.95165e-07	8.78785e-06	6.87095	t1	resvssens	0	Other
93	REACTOME_VITAMIN_B5_PANTOTHENATE_METABOLISM	-0.457425	0.000519937	-5.94259	3.5736e-07	1.43461e-05	6.27809	t1	resvssens	0	Other
94	BIOCARTA_EIF4_PATHWAY	-0.453774	-0.0199918	-5.3772	2.4775e-06	7.40506e-05	4.38479	t1	resvssens	0	Other
95	REACTOME_ACTIVATION_OF_THE_TFAP2_AP_2_FAMILY_OF_TRANSCRIPTION_FACTORS	-0.443181	0.00654408	-4.29079	9.1053e-05	0.00148968	0.888996	t1	resvssens	0	Other
96	REACTOME_P75NTR_RECRUITS_SIGNALLING_COMPLEXES	-0.44284	-0.00601342	-4.51845	4.3592e-05	0.000821659	1.59924	t1	resvssens	0	Other
97	BIOCARTA_IGF1MTOR_PATHWAY	-0.43788	0.0018493	-3.80022	0.000424565	0.00555646	-0.585432	t1	resvssens	0	Other
98	REACTOME_MTORC1_MEDIATED_SIGNALLING	-0.437157	-0.0210989	-4.27359	9.62152e-05	0.00154421	0.835933	t1	resvssens	0	Other
99	REACTOME_RUNX1_INTERACTS_WITH_CO_FACTORS_WHOSE_PRECISE_EFFECT_ON_RUNX1_TARGETS_IS_NOT_KNOWN	-0.425315	-0.00917641	-3.69924	0.00057742	0.00698506	-0.877874	t1	resvssens	0	Other
100	REACTOME_NOTCH1_INTRACELLULAR_DOMAIN_REGULATES_TRANSCRIPTION	-0.417575	-0.00037694	-5.46134	1.86034e-06	5.68983e-05	4.66443	t1	resvssens	0	Other
101	REACTOME_GLYCOGEN_METABOLISM	-0.413682	-0.0149356	-5.37307	2.51251e-06	7.40506e-05	4.3711	t1	resvssens	0	Other
102	REACTOME_DOWNREGULATION_OF_TGF_BETA_RECEPTOR_SIGNALING	-0.412971	-0.0183985	-4.52425	4.27752e-05	0.00081882	1.61752	t1	resvssens	0	Other
103	REACTOME_P75NTR_SIGNALS_VIA_NF_KB	-0.409337	-0.0121151	-3.66536	0.000639669	0.00751379	-0.975061	t1	resvssens	0	Other
104	REACTOME_GLYCOGEN_BREAKDOWN_GLYCOGENOLYSIS_	-0.408069	-0.0151347	-3.89138	0.000320694	0.00444312	-0.317941	t1	resvssens	0	Other
105	REACTOME_PI_3K_CASCADE_FGFR4	-0.405319	0.0341331	-3.74479	0.000502863	0.00627031	-0.746491	t1	resvssens	0	Other
106	BIOCARTA_MEF2D_PATHWAY	-0.399224	-0.0267572	-5.2307	4.0723e-06	0.000104781	3.90021	t1	resvssens	0	Other
107	REACTOME_ONCOGENE_INDUCED_SENESCENCE	-0.390217	0.00551319	-5.03488	7.87935e-06	0.000190633	3.25766	t1	resvssens	0	Other
108	BIOCARTA_PGC1A_PATHWAY	-0.390071	-0.0141831	-4.90787	1.20535e-05	0.000275192	2.84453	t1	resvssens	0	Other
109	REACTOME_AKT_PHOSPHORYLATES_TARGETS_IN_THE_CYTOSOL	-0.387258	-0.0293353	-3.98884	0.000236891	0.00350869	-0.0285302	t1	resvssens	0	Other
110	BIOCARTA_CARM_ER_PATHWAY	-0.385351	0.00482591	-3.66924	0.00063223	0.00748062	-0.963962	t1	resvssens	0	Other
111	BIOCARTA_CHREBP_PATHWAY	-0.383491	-0.00316913	-5.93816	3.62855e-07	1.43461e-05	6.26314	t1	resvssens	0	Other
112	KEGG_PANTOTHENATE_AND_COA_BIOSYNTHESIS	-0.382943	0.00424939	-4.48555	4.85247e-05	0.000883804	1.49571	t1	resvssens	0	Other
113	REACTOME_SIGNALING_BY_PTK6	-0.380693	0.00726366	-5.32597	2.94855e-06	8.53499e-05	4.215	t1	resvssens	0	Other
114	BIOCARTA_SHH_PATHWAY	-0.379794	-0.000880945	-4.95949	1.01439e-05	0.000238309	3.01208	t1	resvssens	0	Other
115	REACTOME_SIGNALING_BY_ACTIVIN	-0.376758	-0.0158947	-3.85946	0.000353914	0.00482097	-0.41198	t1	resvssens	0	Other
116	REACTOME_NEGATIVE_REGULATION_OF_NMDA_RECEPTOR_MEDIATED_NEURONAL_TRANSMISSION	-0.373693	-0.00790319	-4.09963	0.000167296	0.00255836	0.304605	t1	resvssens	0	Other
117	BIOCARTA_PDZS_PATHWAY	-0.361361	-0.0143013	-5.28171	3.42622e-06	9.41339e-05	4.06859	t1	resvssens	0	Other
118	BIOCARTA_MET_PATHWAY	-0.351931	-0.0178868	-4.15018	0.000142576	0.00222227	0.45799	t1	resvssens	0	Other
119	REACTOME_TRANSCRIPTIONAL_REGULATION_BY_MECP2	-0.348513	-0.00161474	-4.22532	0.000112267	0.00178416	0.687558	t1	resvssens	0	Other
120	REACTOME_SIGNALING_BY_TGFB_FAMILY_MEMBERS	-0.338845	-0.0155196	-4.53164	4.17553e-05	0.00081882	1.64083	t1	resvssens	0	Other
121	REACTOME_AXON_GUIDANCE	-0.334498	0.00745323	-6.062	2.36816e-07	1.01021e-05	6.6813	t1	resvssens	0	Other
122	KEGG_BASAL_CELL_CARCINOMA	-0.33361	0.0184602	-5.6476	9.84394e-07	3.25654e-05	5.28635	t1	resvssens	0	Other
123	BIOCARTA_G1_PATHWAY	-0.331007	-0.00696321	-3.71418	0.00055186	0.00672605	-0.834865	t1	resvssens	0	Other
124	BIOCARTA_CXCR4_PATHWAY	-0.330108	-0.00696095	-4.37183	7.01517e-05	0.00120974	1.14015	t1	resvssens	0	Other
125	REACTOME_NERVOUS_SYSTEM_DEVELOPMENT	-0.328656	0.00916529	-6.09013	2.14918e-07	9.41572e-06	6.77642	t1	resvssens	0	Other
126	BIOCARTA_VIP_PATHWAY	-0.328118	0.00609331	-4.28791	9.18987e-05	0.00148968	0.880098	t1	resvssens	0	Other
127	REACTOME_NEGATIVE_REGULATION_OF_FGFR1_SIGNALING	-0.326676	0.0161277	-4.74755	2.05342e-05	0.000437972	2.32768	t1	resvssens	0	Other
128	REACTOME_METABOLISM_OF_AMINO_ACIDS_AND_DERIVATIVES	-0.324134	0.00865492	-4.51284	4.43965e-05	0.000827203	1.58158	t1	resvssens	0	Other
129	BIOCARTA_HIVNEF_PATHWAY	-0.323042	-0.020847	-4.08576	0.000174776	0.00264778	0.262668	t1	resvssens	0	Other
130	BIOCARTA_HDAC_PATHWAY	-0.318133	-0.000512618	-3.98721	0.000238097	0.00350869	-0.0333875	t1	resvssens	0	Other
131	REACTOME_ACTIVATION_OF_AMPK_DOWNSTREAM_OF_NMDARS	-0.316617	0.0324857	-3.57315	0.000843431	0.00930069	-1.23709	t1	resvssens	0	Other
132	REACTOME_BIOSYNTHESIS_OF_THE_N_GLYCAN_PRECURSOR_DOLICHOL_LIPID_LINKED_OLIGOSACCHARIDE_LLO_AND_TRANSFER_TO_A_NASCENT_PROTEIN	-0.31305	-0.0223361	-5.13837	5.56255e-06	0.000138721	3.59647	t1	resvssens	0	Other
133	KEGG_MELANOMA	-0.308328	0.0259958	-5.02312	8.19653e-06	0.000195391	3.21929	t1	resvssens	0	Other
134	KEGG_PROSTATE_CANCER	-0.303881	0.000824261	-5.82998	5.26464e-07	1.85521e-05	5.89867	t1	resvssens	0	Other
135	REACTOME_TP53_REGULATES_TRANSCRIPTION_OF_GENES_INVOLVED_IN_G1_CELL_CYCLE_ARREST	-0.301329	-0.0266344	-3.67833	0.00061511	0.00733157	-0.937908	t1	resvssens	0	Other
136	REACTOME_NEGATIVE_REGULATION_OF_FGFR2_SIGNALING	-0.300502	0.0115858	-3.58251	0.000820194	0.00923288	-1.21065	t1	resvssens	0	Other
137	KEGG_CHRONIC_MYELOID_LEUKEMIA	-0.2883	-0.000554301	-3.96199	0.000257583	0.00376163	-0.108608	t1	resvssens	0	Other
138	KEGG_TGF_BETA_SIGNALING_PATHWAY	-0.277139	-0.00214377	-4.33166	7.98489e-05	0.0013568	1.01541	t1	resvssens	0	Other
139	REACTOME_TRANSFERRIN_ENDOCYTOSIS_AND_RECYCLING	-0.273345	0.016101	-3.79462	0.000431902	0.00555646	-0.601747	t1	resvssens	0	Other
140	REACTOME_NEGATIVE_REGULATION_OF_FGFR_SIGNALING	-0.271556	0.0151391	-4.5231	4.29363e-05	0.00081882	1.61389	t1	resvssens	0	Other
141	REACTOME_PI_3K_CASCADE	-0.258251	-0.00102681	-3.63259	0.000705986	0.00817431	-1.06861	t1	resvssens	0	Other
142	KEGG_GLIOMA	-0.256823	-0.00287785	-3.91699	0.000296247	0.00421243	-0.242239	t1	resvssens	0	Other
143	REACTOME_DEVELOPMENTAL_BIOLOGY	-0.255243	0.00177203	-5.11708	5.97627e-06	0.000146781	3.52663	t1	resvssens	0	Other
144	KEGG_SMALL_CELL_LUNG_CANCER	-0.250893	0.00518595	-4.04685	0.000197533	0.00296483	0.145385	t1	resvssens	0	Other
145	KEGG_INSULIN_SIGNALING_PATHWAY	-0.235973	-0.00891628	-3.8162	0.000404271	0.0053715	-0.53878	t1	resvssens	0	Other
146	KEGG_PATHWAYS_IN_CANCER	-0.216067	0.00353712	-4.12476	0.000154528	0.00238561	0.380748	t1	resvssens	0	Other
147	REACTOME_DISEASE	-0.201128	-0.00268361	-3.79771	0.00042784	0.00555646	-0.59275	t1	resvssens	0	Other
